# Supplementary material for: Review of Afrotropical Cryptopimpla Taschenberg (Hymenoptera, Ichneumonidae, Banchinae), with description of nine new species
Source: Zookeys. 2016 Dec 13;(640):103–37. doi: 10.3897/zookeys.640.10334 (PMC5240369; doi:10.3897/zookeys.640.10334)
Supplement: XML Treatment for Cryptopimpla [file zookeys.640.10334-treatment1.xml]

<!DOCTYPE tp:taxon-treatment
  PUBLIC "-//TaxonX//DTD Taxonomic Treatment Publishing DTD v0 20100105//EN" "tax-treatment-NSO.dtd">
<tp:taxon-treatment xmlns:tp="http://www.plazi.org/taxpub"><tp:treatment-meta><kwd-group><label>Taxon classification</label><kwd><named-content content-type="kingdom">Animalia</named-content></kwd><kwd><named-content content-type="order">Hymenoptera</named-content></kwd><kwd><named-content content-type="family">Ichneumonidae</named-content></kwd></kwd-group><mixed-citation publication-type="journal"><person-group><name><surname>Berry</surname><given-names>Terry Reynolds</given-names></name><name><surname>van Noort</surname><given-names>Simon</given-names></name></person-group><article-title>Review of Afrotropical <italic><tp:taxon-name><tp:taxon-name-part taxon-name-part-type="genus">Cryptopimpla</tp:taxon-name-part></tp:taxon-name></italic> Taschenberg (<tp:taxon-name><tp:taxon-name-part taxon-name-part-type="order">Hymenoptera</tp:taxon-name-part></tp:taxon-name>, <tp:taxon-name><tp:taxon-name-part taxon-name-part-type="family">Ichneumonidae</tp:taxon-name-part></tp:taxon-name>, <tp:taxon-name><tp:taxon-name-part taxon-name-part-type="subfamily">Banchinae</tp:taxon-name-part></tp:taxon-name>), with description of nine new species</article-title><source>Zookeys</source><day>13</day><month>12</month><year>2016</year><volume>2016</volume><issue>640</issue><fpage>103</fpage><lpage>137</lpage><pub-id pub-id-type="doi">10.3897/zookeys.640.10334</pub-id></mixed-citation></tp:treatment-meta><tp:nomenclature><tp:taxon-name>
            <tp:taxon-name-part taxon-name-part-type="genus">Cryptopimpla</tp:taxon-name-part>
          </tp:taxon-name><tp:taxon-authority>Taschenberg, 1863</tp:taxon-authority><tp:nomenclature-citation-list><tp:nomenclature-citation><tp:taxon-name>
                <tp:taxon-name-part taxon-name-part-type="genus">Cryptopimpla</tp:taxon-name-part>
              </tp:taxon-name><comment>Taschenberg, 1893. Zeitschrift für die Gesammten Naturwissenschaften, 21:292. Type-species <tp:taxon-name><tp:taxon-name-part taxon-name-part-type="genus">Phytodietus</tp:taxon-name-part> <tp:taxon-name-part taxon-name-part-type="species">blandus</tp:taxon-name-part></tp:taxon-name> Gravenhorst, 1914.</comment></tp:nomenclature-citation></tp:nomenclature-citation-list></tp:nomenclature><tp:treatment-sec sec-type="diagnosis" id="SECID0ECCAE"><title>Diagnosis</title><p>(updated from <xref ref-type="bibr" rid="B15">Townes 1969</xref>, <xref ref-type="bibr" rid="B11">Sheng 2011</xref> and <xref ref-type="bibr" rid="B13">Takasuka et al. 2011</xref>). Clypeus small, convex and may have a curved lip on the ventral margin. Occipital carina complete; joining hypostomal carina above base of mandible. Upper tooth of mandible longer than the lower tooth. Apical 0.3–0.4 of flagellum tapered to a slender apex. Pronotum without epomia. Lower half of mesopleuron weakly convex or flat. Hind edge of metanotum with projection absent to well-defined. Posterior transverse carina of propodeum present or absent; pleural carina present or absent; propodeal spiracle round or almost so. Fore wing with areolet present, anteriorly truncate or with short petiole; vein 2m-cu with two closely spaced bullae, or with a single bulla 0.5 to 1.0 times as long as the section of 2m-cu below the bulla. Hind wing with first abscissa of Cu1 weakly reclivous; distal abscissa of Cu1 meeting cu-a distinctly closer to M than to 1A. First tergum evenly and strongly tapered toward base, with a glymma, spiracle anterior to middle of tergum, surface matt to subpolished, with sparse or irregular medium-sized punctures and often some wrinkling; dorsal profile of tergum 1 moderately to strongly convex near base and weakly convex near apex; median dorsal carina absent. Apical portion of metasoma weakly to strongly compressed. Ovipositor sheath approximately 0.6 times as long as hind tibia. Ovipositor straight, sometimes upcurved, its subapical portion with a dorsal notch.</p></tp:treatment-sec><ref-list><ref id="B15"><mixed-citation xmlns:xlink="http://www.w3.org/1999/xlink" xlink:type="simple">
          <person-group><name name-style="western"><surname>Townes</surname><given-names>HK</given-names></name></person-group> (<year>1969</year>) <article-title>The genera of <tp:taxon-name><tp:taxon-name-part taxon-name-part-type="family">Ichneumonidae</tp:taxon-name-part></tp:taxon-name>, 3.</article-title> <source>Memoirs of the American Entomological Institute</source> <volume>13</volume>: <fpage>1</fpage>–<lpage>307</lpage>. <ext-link xlink:type="simple" ext-link-type="doi" xlink:href="10.1007/bf02330202">https://doi.org/10.1007/bf02330202</ext-link></mixed-citation></ref><ref id="B11"><mixed-citation xmlns:xlink="http://www.w3.org/1999/xlink" xlink:type="simple">
          <person-group><name name-style="western"><surname>Sheng</surname><given-names>ML</given-names></name></person-group> (<year>2011</year>) <article-title>Five new species of the genus <italic><tp:taxon-name><tp:taxon-name-part taxon-name-part-type="genus">Cryptopimpla</tp:taxon-name-part></tp:taxon-name></italic> Taschenberg (<tp:taxon-name><tp:taxon-name-part taxon-name-part-type="order">Hymenoptera</tp:taxon-name-part></tp:taxon-name>: <tp:taxon-name><tp:taxon-name-part taxon-name-part-type="family">Ichneumonidae</tp:taxon-name-part></tp:taxon-name>) with a key to species known from China.</article-title> <source>ZooKeys</source> <volume>117</volume>: <fpage>29</fpage>–<lpage>49</lpage>. <ext-link xlink:type="simple" ext-link-type="doi" xlink:href="10.3897/zookeys.117.1302">https://doi.org/10.3897/zookeys.117.1302</ext-link></mixed-citation></ref><ref id="B13"><mixed-citation xmlns:xlink="http://www.w3.org/1999/xlink" xlink:type="simple">
          <person-group><name name-style="western"><surname>Takasuka</surname><given-names>K</given-names></name><name name-style="western"><surname>Watanabe</surname><given-names>K</given-names></name><name name-style="western"><surname>Konishi</surname><given-names>K</given-names></name></person-group> (<year>2011</year>) <article-title>Genus <italic><tp:taxon-name><tp:taxon-name-part taxon-name-part-type="genus">Cryptopimpla</tp:taxon-name-part></tp:taxon-name></italic> Taschenberg new to Sulawesi, Indonesia, with description of a new species (<tp:taxon-name><tp:taxon-name-part taxon-name-part-type="order">Hymenoptera</tp:taxon-name-part></tp:taxon-name>, <tp:taxon-name><tp:taxon-name-part taxon-name-part-type="family">Ichneumonidae</tp:taxon-name-part></tp:taxon-name>, <tp:taxon-name><tp:taxon-name-part taxon-name-part-type="subfamily">Banchinae</tp:taxon-name-part></tp:taxon-name>).</article-title> <source>Journal of <tp:taxon-name><tp:taxon-name-part taxon-name-part-type="order">Hymenoptera</tp:taxon-name-part></tp:taxon-name> Research</source> <volume>23</volume>: <fpage>65</fpage>–<lpage>75</lpage>. <ext-link xlink:type="simple" ext-link-type="doi" xlink:href="10.3897/JHR.23.1595">https://doi.org/10.3897/JHR.23.1595</ext-link></mixed-citation></ref></ref-list></tp:taxon-treatment>
