# Supplementary material for: Review of Afrotropical Cryptopimpla Taschenberg (Hymenoptera, Ichneumonidae, Banchinae), with description of nine new species
Source: Zookeys. 2016 Dec 13;(640):103–37. doi: 10.3897/zookeys.640.10334 (PMC5240369; doi:10.3897/zookeys.640.10334)
Supplement: XML Treatment for Cryptopimpla elongatus [file zookeys.640.10334-treatment2.xml]

<!DOCTYPE tp:taxon-treatment
  PUBLIC "-//TaxonX//DTD Taxonomic Treatment Publishing DTD v0 20100105//EN" "tax-treatment-NSO.dtd">
<tp:taxon-treatment xmlns:tp="http://www.plazi.org/taxpub"><tp:treatment-meta><kwd-group><label>Taxon classification</label><kwd><named-content content-type="kingdom">Animalia</named-content></kwd><kwd><named-content content-type="order">Hymenoptera</named-content></kwd><kwd><named-content content-type="family">Ichneumonidae</named-content></kwd></kwd-group><mixed-citation publication-type="journal"><person-group><name><surname>Berry</surname><given-names>Terry Reynolds</given-names></name><name><surname>van Noort</surname><given-names>Simon</given-names></name></person-group><article-title>Review of Afrotropical <italic><tp:taxon-name><tp:taxon-name-part taxon-name-part-type="genus">Cryptopimpla</tp:taxon-name-part></tp:taxon-name></italic> Taschenberg (<tp:taxon-name><tp:taxon-name-part taxon-name-part-type="order">Hymenoptera</tp:taxon-name-part></tp:taxon-name>, <tp:taxon-name><tp:taxon-name-part taxon-name-part-type="family">Ichneumonidae</tp:taxon-name-part></tp:taxon-name>, <tp:taxon-name><tp:taxon-name-part taxon-name-part-type="subfamily">Banchinae</tp:taxon-name-part></tp:taxon-name>), with description of nine new species</article-title><source>Zookeys</source><day>13</day><month>12</month><year>2016</year><volume>2016</volume><issue>640</issue><fpage>103</fpage><lpage>137</lpage><pub-id pub-id-type="doi">10.3897/zookeys.640.10334</pub-id></mixed-citation></tp:treatment-meta><tp:nomenclature><tp:taxon-name>
              <tp:taxon-name-part taxon-name-part-type="genus">Cryptopimpla</tp:taxon-name-part>
              <tp:taxon-name-part taxon-name-part-type="species">elongatus</tp:taxon-name-part>
              <object-id xmlns:xlink="http://www.w3.org/1999/xlink" content-type="zoobank" xlink:type="simple">http://zoobank.org/3BB8B8E3-343B-4CF3-BE7B-6E42D4AC1CE2</object-id>
            </tp:taxon-name><tp:taxon-authority>Reynolds Berry &amp; van Noort</tp:taxon-authority><tp:taxon-status xmlns:xlink="http://www.w3.org/1999/xlink" xlink:type="simple">sp. n.</tp:taxon-status><xref ref-type="fig" rid="F19">Fig. 1</xref></tp:nomenclature><tp:treatment-sec sec-type="type material" id="SECID0EU4AE"><title>Type material.</title><p>
              <bold>HOLOTYPE</bold> ♀: South Africa, Northern Cape, Hantam National <named-content xmlns:xlink="http://www.w3.org/1999/xlink" xlink:type="simple" content-type="institution" xlink:href="http://grbio.org/institution/botanical-garden" id="NCID0E34AE">Botanical Garden</named-content>, <named-content xmlns:xlink="http://www.w3.org/1999/xlink" content-type="dwc:verbatimCoordinates" xlink:type="simple"><named-content content-type="geo-json" specific-use="{&#34;type&#34;:&#34;Point&#34;,&#34;coordinates&#34;:[19.152733,-31.404567]}" id="NCID0EE5AE" xlink:type="simple">31°24.274'S, 19°09.164'E</named-content></named-content>, 755m, 22 May–12 June 2008, S. van Noort, GL07-DOL1-M39, Malaise trap, Nieuwoudtville-Roggeveld Dolerite Renosterveld, <named-content xmlns:xlink="http://www.w3.org/1999/xlink" content-type="dwc:institutional_code" xlink:type="simple">SAM</named-content>-HYM-P047468 (<named-content xmlns:xlink="http://www.w3.org/1999/xlink" content-type="dwc:institutional_code" xlink:type="simple">SAMC</named-content>).</p></tp:treatment-sec><tp:treatment-sec sec-type="description" id="SECID0EY5AE"><title>Description.</title><p>Body subpolished. Colour. Head black, clypeus and mouthparts dark brown. Body mostly rufescent apart from the mesonotum, black at the wing bases, mesopleuron ventrally black, submetapleural lobe black, fore and mid coxae black (remaining parts of front leg missing), trochanters and trochantellus of mid and hind legs black and terga 5–8 black.</p><p>Head. Densely punctate. Frons unarmed. Clypeus profile weakly convex with a curved lip on the ventral margin. Clypeus edge convex. Upper tooth of mandible longer than the lower tooth. Setae on head and clypeus short and sparse. Eye large and bulbous, maximum width in anterior view 0.73 times shortest inter-ocular distance, maximum width in lateral view 0.79 times maximum length. Tentorial pits small and indistinct. Flagellum tapered to a slender apex.</p><p>Mesosoma. Mesoscutum moderately punctate. Scuto-scutellar groove broad, with deep lateral indentations. Epicnemial carinae present ventrally and dorsally, dorsally converging toward anterior edge of mesopleuron. Propodeum without carinae, its anterior margin with a blunt median projection. Mid coxa posteriorly glossy and smooth. Wings hyaline, base of stigma brown. Fore wing with two bullae close together appearing as one; vein 2m-cu sinuate; areolet anteriorly truncate-shaped. Hind wing with one basal hamulus and six distal hamuli.</p><p>Metasoma. Tergum 1 longer than the hind coxae, terga 2 and 3 longer than wide; tergum 1 with dorsolateral carinae substituted by longitudinal wrinkles, densely punctate and with posterior margin weakly convex; second tergum 1.26 times longer than wide posteriorly, spiracle situated at basal 0.36 of tergum (measured in lateral view), gastrocoeli moderately large and circular; terga 4–8 slightly compressed; tergum 6 half as wide as tergum 5. Hypopygium strongly sclerotized. Ovipositor upcurved; sheath striations present.</p><p>
              <abbrev xmlns:xlink="http://www.w3.org/1999/xlink" xlink:title="clypeal transversality index" id="ABBRID0EC6AE" xlink:type="simple">CT</abbrev> 2.1; <abbrev xmlns:xlink="http://www.w3.org/1999/xlink" xlink:title="malar line index" id="ABBRID0EJ6AE" xlink:type="simple">ML</abbrev> 0.9; <abbrev xmlns:xlink="http://www.w3.org/1999/xlink" xlink:title="inter-ocellar index" id="ABBRID0EQ6AE" xlink:type="simple">IO</abbrev> 1.9; <abbrev xmlns:xlink="http://www.w3.org/1999/xlink" xlink:title="oculo-ocellar index" id="ABBRID0EX6AE" xlink:type="simple">OO</abbrev> 1.7; Fl<sub>1</sub> 5; <abbrev xmlns:xlink="http://www.w3.org/1999/xlink" xlink:title="ovipositor sheath-hind tibia index" id="ABBRID0E46AE" xlink:type="simple">OT</abbrev> 0.5; body length 6.7 mm; antenna length 8.4 mm; fore wing length 7.0 mm.</p><fig id="F19" position="float" orientation="portrait"><label>Figure 1.</label><caption><p>
          <italic><tp:taxon-name><tp:taxon-name-part taxon-name-part-type="genus">Cryptopimpla</tp:taxon-name-part> <tp:taxon-name-part taxon-name-part-type="species">elongatus</tp:taxon-name-part></tp:taxon-name></italic>. Holotype. <bold>A</bold> Habitus, lateral view inset: data labels <bold>B</bold> Head and mesosoma, lateral view <bold>C</bold> Head, anterior view <bold>D</bold> Propodeum, dorsal view <bold>E</bold> Metasoma, lateral view <bold>F</bold> Metasomal terga 1 and 2, dorsal view.</p></caption><graphic xmlns:xlink="http://www.w3.org/1999/xlink" xlink:href="zookeys-640-103-g019.jpg" position="float" orientation="portrait" xlink:type="simple" id="oo_114800.jpg"/></fig></tp:treatment-sec><tp:treatment-sec sec-type="Differential diagnosis" id="SECID0EFBAG"><title>Differential diagnosis.</title><p>
              <italic><tp:taxon-name><tp:taxon-name-part taxon-name-part-type="genus">Cryptopimpla</tp:taxon-name-part> <tp:taxon-name-part taxon-name-part-type="species">elongatus</tp:taxon-name-part></tp:taxon-name></italic> can be distinguished from all other Afrotropical <italic><tp:taxon-name><tp:taxon-name-part taxon-name-part-type="genus">Cryptopimpla</tp:taxon-name-part></tp:taxon-name></italic> by having a more elongated metasoma, where terga 1–3 are longer than wide with the spiracle on tergum 2 situated at basal 0.36 of tergum (measured in lateral view). There are a few species with a rufescent/black colour combination, but <italic><tp:taxon-name><tp:taxon-name-part taxon-name-part-type="genus">Cryptopimpla</tp:taxon-name-part> <tp:taxon-name-part taxon-name-part-type="species">elongatus</tp:taxon-name-part></tp:taxon-name></italic> is the only species to have rufescent legs (trochanter and trochantellus black) and a mostly rufescent metasoma (terga 5–8 black). The eye in anterior view is large, its maximum length 0.73 times the shortest inter-ocular distance, separating the species from all other Afrotropical <italic><tp:taxon-name><tp:taxon-name-part taxon-name-part-type="genus">Cryptopimpla</tp:taxon-name-part></tp:taxon-name></italic> whose eye length in anterior view is 0.38–0.66 times the shortest inter-ocular distance. A broad scuto-scutellar groove with deep lateral indentations distinguishes <italic><tp:taxon-name><tp:taxon-name-part taxon-name-part-type="genus">Cryptopimpla</tp:taxon-name-part> <tp:taxon-name-part taxon-name-part-type="species">elongatus</tp:taxon-name-part></tp:taxon-name></italic> from closely-related species <italic><tp:taxon-name><tp:taxon-name-part taxon-name-part-type="genus">Cryptopimpla</tp:taxon-name-part> <tp:taxon-name-part taxon-name-part-type="species">fernkloofensis</tp:taxon-name-part></tp:taxon-name></italic>, <italic><tp:taxon-name><tp:taxon-name-part taxon-name-part-type="genus">Cryptopimpla</tp:taxon-name-part> <tp:taxon-name-part taxon-name-part-type="species">hantami</tp:taxon-name-part></tp:taxon-name></italic>, <italic><tp:taxon-name><tp:taxon-name-part taxon-name-part-type="genus">Cryptopimpla</tp:taxon-name-part> <tp:taxon-name-part taxon-name-part-type="species">neili</tp:taxon-name-part></tp:taxon-name></italic>, and <italic><tp:taxon-name><tp:taxon-name-part taxon-name-part-type="genus">Cryptopimpla</tp:taxon-name-part> <tp:taxon-name-part taxon-name-part-type="species">parslactis</tp:taxon-name-part></tp:taxon-name></italic>. The metasomal tergum 1 with dorsolateral carinae substituted with longitudinal wrinkles distinguishes <italic><tp:taxon-name><tp:taxon-name-part taxon-name-part-type="genus">Cryptopimpla</tp:taxon-name-part> <tp:taxon-name-part taxon-name-part-type="species">elongatus</tp:taxon-name-part></tp:taxon-name></italic> from closely-related species <italic><tp:taxon-name><tp:taxon-name-part taxon-name-part-type="genus">Cryptopimpla</tp:taxon-name-part> <tp:taxon-name-part taxon-name-part-type="species">fernkloofensis</tp:taxon-name-part></tp:taxon-name></italic> and <italic><tp:taxon-name><tp:taxon-name-part taxon-name-part-type="genus">Cryptopimpla</tp:taxon-name-part> <tp:taxon-name-part taxon-name-part-type="species">neili</tp:taxon-name-part></tp:taxon-name></italic>. Gastrocoeli on tergum 2 are moderately large and circular, separating <italic><tp:taxon-name><tp:taxon-name-part taxon-name-part-type="genus">Cryptopimpla</tp:taxon-name-part> <tp:taxon-name-part taxon-name-part-type="species">elongatus</tp:taxon-name-part></tp:taxon-name></italic> (and <italic><tp:taxon-name><tp:taxon-name-part taxon-name-part-type="genus">Cryptopimpla</tp:taxon-name-part> <tp:taxon-name-part taxon-name-part-type="species">fernkloofensis</tp:taxon-name-part></tp:taxon-name></italic>) from the remaining closely-related species in the <italic><tp:taxon-name><tp:taxon-name-part taxon-name-part-type="species">rubrithorax</tp:taxon-name-part></tp:taxon-name></italic> species-group.</p><!--PageBreak--></tp:treatment-sec><tp:treatment-sec sec-type="etymology" id="SECID0E3FAG"><title>Etymology.</title><p>The name refers to the rather elongated metasoma of this species. Noun in apposition.</p></tp:treatment-sec><tp:treatment-sec sec-type="distribution" id="SECID0EBGAG"><title>Distribution.</title><p>South Africa (Northern Cape).</p></tp:treatment-sec><tp:treatment-sec sec-type="comments" id="SECID0EGGAG"><title>Comments.</title><p>This is a rare species known only from one female specimen collected in Nieuwoudtville-Roggeveld Dolerite Renosterveld. Intensive sampling in other areas of the Cape Floral Kingdom has produced no further specimens. The female metasoma is depressed (not slightly compressed) distinguishing <italic><tp:taxon-name><tp:taxon-name-part taxon-name-part-type="genus">Cryptopimpla</tp:taxon-name-part> <tp:taxon-name-part taxon-name-part-type="species">elongatus</tp:taxon-name-part></tp:taxon-name></italic> from the closely-related species <italic><tp:taxon-name><tp:taxon-name-part taxon-name-part-type="genus">Cryptopimpla</tp:taxon-name-part> <tp:taxon-name-part taxon-name-part-type="species">onyxi</tp:taxon-name-part></tp:taxon-name></italic>, <italic><tp:taxon-name><tp:taxon-name-part taxon-name-part-type="genus">Cryptopimpla</tp:taxon-name-part> <tp:taxon-name-part taxon-name-part-type="species">zwarti</tp:taxon-name-part></tp:taxon-name></italic>, <italic><tp:taxon-name><tp:taxon-name-part taxon-name-part-type="genus">Cryptopimpla</tp:taxon-name-part> <tp:taxon-name-part taxon-name-part-type="species">hantami</tp:taxon-name-part></tp:taxon-name></italic>, and <italic><tp:taxon-name><tp:taxon-name-part taxon-name-part-type="genus">Cryptopimpla</tp:taxon-name-part> <tp:taxon-name-part taxon-name-part-type="species">rubrithorax</tp:taxon-name-part></tp:taxon-name></italic>. However, no female specimens are available for closely-related species <italic><tp:taxon-name><tp:taxon-name-part taxon-name-part-type="genus">Cryptopimpla</tp:taxon-name-part> <tp:taxon-name-part taxon-name-part-type="species">fernkloofensis</tp:taxon-name-part></tp:taxon-name></italic>, <italic><tp:taxon-name><tp:taxon-name-part taxon-name-part-type="genus">Cryptopimpla</tp:taxon-name-part> <tp:taxon-name-part taxon-name-part-type="species">parslactis</tp:taxon-name-part></tp:taxon-name></italic>, and <italic><tp:taxon-name><tp:taxon-name-part taxon-name-part-type="genus">Cryptopimpla</tp:taxon-name-part> <tp:taxon-name-part taxon-name-part-type="species">neili</tp:taxon-name-part></tp:taxon-name></italic>, so no comparisons could be made with these species.</p></tp:treatment-sec></tp:taxon-treatment>
