# Supplementary material for: Review of Afrotropical Cryptopimpla Taschenberg (Hymenoptera, Ichneumonidae, Banchinae), with description of nine new species
Source: Zookeys. 2016 Dec 13;(640):103–37. doi: 10.3897/zookeys.640.10334 (PMC5240369; doi:10.3897/zookeys.640.10334)
Supplement: XML Treatment for Cryptopimpla fernkloofensis [file zookeys.640.10334-treatment3.xml]

<!DOCTYPE tp:taxon-treatment
  PUBLIC "-//TaxonX//DTD Taxonomic Treatment Publishing DTD v0 20100105//EN" "tax-treatment-NSO.dtd">
<tp:taxon-treatment xmlns:tp="http://www.plazi.org/taxpub"><tp:treatment-meta><kwd-group><label>Taxon classification</label><kwd><named-content content-type="kingdom">Animalia</named-content></kwd><kwd><named-content content-type="order">Hymenoptera</named-content></kwd><kwd><named-content content-type="family">Ichneumonidae</named-content></kwd></kwd-group><mixed-citation publication-type="journal"><person-group><name><surname>Berry</surname><given-names>Terry Reynolds</given-names></name><name><surname>van Noort</surname><given-names>Simon</given-names></name></person-group><article-title>Review of Afrotropical <italic><tp:taxon-name><tp:taxon-name-part taxon-name-part-type="genus">Cryptopimpla</tp:taxon-name-part></tp:taxon-name></italic> Taschenberg (<tp:taxon-name><tp:taxon-name-part taxon-name-part-type="order">Hymenoptera</tp:taxon-name-part></tp:taxon-name>, <tp:taxon-name><tp:taxon-name-part taxon-name-part-type="family">Ichneumonidae</tp:taxon-name-part></tp:taxon-name>, <tp:taxon-name><tp:taxon-name-part taxon-name-part-type="subfamily">Banchinae</tp:taxon-name-part></tp:taxon-name>), with description of nine new species</article-title><source>Zookeys</source><day>13</day><month>12</month><year>2016</year><volume>2016</volume><issue>640</issue><fpage>103</fpage><lpage>137</lpage><pub-id pub-id-type="doi">10.3897/zookeys.640.10334</pub-id></mixed-citation></tp:treatment-meta><tp:nomenclature><tp:taxon-name>
              <tp:taxon-name-part taxon-name-part-type="genus">Cryptopimpla</tp:taxon-name-part>
              <tp:taxon-name-part taxon-name-part-type="species">fernkloofensis</tp:taxon-name-part>
              <object-id xmlns:xlink="http://www.w3.org/1999/xlink" content-type="zoobank" xlink:type="simple">http://zoobank.org/EA5022CA-599E-4EA0-B032-0FF1EA108A08</object-id>
            </tp:taxon-name><tp:taxon-authority>Reynolds Berry &amp; van Noort</tp:taxon-authority><tp:taxon-status xmlns:xlink="http://www.w3.org/1999/xlink" xlink:type="simple">sp. n.</tp:taxon-status><xref ref-type="fig" rid="F20">Fig. 2</xref><!--PageBreak--></tp:nomenclature><tp:treatment-sec sec-type="type material" id="SECID0EGKAG"><title>Type material.</title><p>
              <bold>HOLOTYPE</bold> ♂: South Africa, Western Cape, Fernkloof Nature Reserve, <named-content xmlns:xlink="http://www.w3.org/1999/xlink" content-type="dwc:verbatimCoordinates" xlink:type="simple"><named-content content-type="geo-json" specific-use="{&#34;type&#34;:&#34;Point&#34;,&#34;coordinates&#34;:[21.891750,-33.665683]}" id="NCID0ERKAG" xlink:type="simple">33°39.941'S, 21°53.505'E</named-content></named-content>, 300–340m, 13 May 1995, S. van Noort, Sweep, Mesic Mountain Fynbos, <named-content xmlns:xlink="http://www.w3.org/1999/xlink" content-type="dwc:institutional_code" xlink:type="simple">SAM</named-content>-HYM-P008237 (<named-content xmlns:xlink="http://www.w3.org/1999/xlink" content-type="dwc:institutional_code" xlink:type="simple">SAMC</named-content>).</p></tp:treatment-sec><tp:treatment-sec sec-type="description" id="SECID0EFLAG"><title>Description.</title><p>Body subpolished. Colour. Body mostly fulvous, mesosoma ventrally black. Head black. Clypeus fulvous. Mandibles fulvous to black at apex. Mesoscutum and mesonotum dorsolaterally black. Submetapleural lobe black with various dark markings on legs. Metasomal terga 6–8 and male genitalia brown.</p><p>Head. Densely punctate. Frons unarmed. Setae on head and clypeus short and sparse. Clypeus profile weakly convex with a curved lip on the ventral margin. Clypeus edge convex. Flagellum tapered to a slender apex. Tentorial pits small and indistinct. Eye in lateral view 0.67 times as wide as long, moderately sized in anterior view with maximum width 0.54 times the shortest inter-ocular distance. Upper tooth of mandible longer than the lower tooth.</p><p>Mesosoma. Mesoscutum moderately punctate. Scutellar and metanotal margins tapered towards medial area. Epicnemial carinae present ventrally and dorsally, dorsally converging toward anterior edge of mesopleuron. Propodeum with carination reduced to medial area, its anterior margin with medial tooth. Wings hyaline. Fore wing with two bullae closely situated appearing as one; vein 2m-cu sinuate; areolet anteriorly truncate-shaped. Hind wing with one basal hamulus and six (left wing) to seven (right wing) distal hamuli.</p><p>Metasoma. Depressed; tergum 1 with a single carina ventrad of spiracle, densely punctate with posterior margin weakly convex; tergum 2 as long as it is broad posteriorly, spiracle situated at basal 0.24 of tergum (measured in lateral view), gastrocoeli moderately large and circular.</p><p>
              <abbrev xmlns:xlink="http://www.w3.org/1999/xlink" xlink:title="clypeal transversality index" id="ABBRID0EPLAG" xlink:type="simple">CT</abbrev> 2.0; <abbrev xmlns:xlink="http://www.w3.org/1999/xlink" xlink:title="malar line index" id="ABBRID0EWLAG" xlink:type="simple">ML</abbrev> 0.9; <abbrev xmlns:xlink="http://www.w3.org/1999/xlink" xlink:title="inter-ocellar index" id="ABBRID0E4LAG" xlink:type="simple">IO</abbrev> 1.7; <abbrev xmlns:xlink="http://www.w3.org/1999/xlink" xlink:title="oculo-ocellar index" id="ABBRID0EEMAG" xlink:type="simple">OO</abbrev> 1.4; Fl<sub>1</sub> 3.5; body length 9.4 mm; antenna length 9.9 mm; fore wing length 7.2 mm.</p><fig id="F20" position="float" orientation="portrait"><label>Figure 2.</label><caption><p>
          <italic><tp:taxon-name><tp:taxon-name-part taxon-name-part-type="genus">Cryptopimpla</tp:taxon-name-part> <tp:taxon-name-part taxon-name-part-type="species">fernkloofensis</tp:taxon-name-part></tp:taxon-name></italic>. Holotype <bold>A</bold> Habitus, lateral view inset: data labels <bold>B</bold> Head and mesosoma, lateral view <bold>C</bold> Head, anterior view <bold>D</bold> Propodeum, dorsal view <bold>E</bold> Metasoma, lateral view <bold>F</bold> Metasomal terga 1 and 2, dorsal view.</p></caption><graphic xmlns:xlink="http://www.w3.org/1999/xlink" xlink:href="zookeys-640-103-g020.jpg" position="float" orientation="portrait" xlink:type="simple" id="oo_114801.jpg"/></fig></tp:treatment-sec><tp:treatment-sec sec-type="Differential diagnosis" id="SECID0ENNAG"><title>Differential diagnosis.</title><p>
              <italic><tp:taxon-name><tp:taxon-name-part taxon-name-part-type="genus">Cryptopimpla</tp:taxon-name-part> <tp:taxon-name-part taxon-name-part-type="species">fernkloofensis</tp:taxon-name-part></tp:taxon-name></italic> can be distinguished from all other Afrotropical <italic><tp:taxon-name><tp:taxon-name-part taxon-name-part-type="genus">Cryptopimpla</tp:taxon-name-part></tp:taxon-name></italic> species by having a mostly fulvous body with the <!--PageBreak-->mesosoma black ventrally, the head is black and the clypeus and mouthparts are fulvous in colour; the species is the largest of the <italic><tp:taxon-name><tp:taxon-name-part taxon-name-part-type="genus">Cryptopimpla</tp:taxon-name-part></tp:taxon-name></italic> species in the Afrotropical region with a body length of 9.4 mm, compared to other species that have body sizes less than 8.7 mm; the anterior propodeal margin of the species has a medial tooth; the scuto-scutellar groove is narrow, without deep lateral indentations; and the scutellar and metanotal margins distinctly taper towards the medial area. The gastrocoeli on the metasomal tergum 2 are moderately large and circular, which distinguishes <!--PageBreak--><italic><tp:taxon-name><tp:taxon-name-part taxon-name-part-type="genus">Cryptopimpla</tp:taxon-name-part> <tp:taxon-name-part taxon-name-part-type="species">fernkloofensis</tp:taxon-name-part></tp:taxon-name></italic> (and <italic><tp:taxon-name><tp:taxon-name-part taxon-name-part-type="genus">Cryptopimpla</tp:taxon-name-part> <tp:taxon-name-part taxon-name-part-type="species">elongatus</tp:taxon-name-part></tp:taxon-name></italic>) from all other closely-related species in the <italic><tp:taxon-name><tp:taxon-name-part taxon-name-part-type="species">rubrithorax</tp:taxon-name-part></tp:taxon-name></italic> species-group. The presence of a single carina ventrad of the spiracle on the metasomal tergum 1, without wrinkles, separates <italic><tp:taxon-name><tp:taxon-name-part taxon-name-part-type="genus">Cryptopimpla</tp:taxon-name-part> <tp:taxon-name-part taxon-name-part-type="species">fernkloofensis</tp:taxon-name-part></tp:taxon-name></italic> from closely-related species in the <italic><tp:taxon-name><tp:taxon-name-part taxon-name-part-type="species">rubrithorax</tp:taxon-name-part></tp:taxon-name></italic> species-group.</p></tp:treatment-sec><tp:treatment-sec sec-type="etymology" id="SECID0EAQAG"><title>Etymology.</title><p>Named after the type locality. Noun in apposition.</p></tp:treatment-sec><tp:treatment-sec sec-type="distribution" id="SECID0EFQAG"><title>Distribution.</title><p>South Africa (Western Cape).</p></tp:treatment-sec><tp:treatment-sec sec-type="comments" id="SECID0EKQAG"><title>Comments.</title><p>This is a rare species known only from one male specimen collected in Mesic Mountain Fynbos. Intensive sampling in other areas of the Cape Floral Kingdom, including Mesic Mountain Fynbos at various other localities, has produced no further specimens.</p></tp:treatment-sec></tp:taxon-treatment>
