# Supplementary material for: Review of Afrotropical Cryptopimpla Taschenberg (Hymenoptera, Ichneumonidae, Banchinae), with description of nine new species
Source: Zookeys. 2016 Dec 13;(640):103–37. doi: 10.3897/zookeys.640.10334 (PMC5240369; doi:10.3897/zookeys.640.10334)
Supplement: XML Treatment for Cryptopimpla goci [file zookeys.640.10334-treatment4.xml]

<!DOCTYPE tp:taxon-treatment
  PUBLIC "-//TaxonX//DTD Taxonomic Treatment Publishing DTD v0 20100105//EN" "tax-treatment-NSO.dtd">
<tp:taxon-treatment xmlns:tp="http://www.plazi.org/taxpub"><tp:treatment-meta><kwd-group><label>Taxon classification</label><kwd><named-content content-type="kingdom">Animalia</named-content></kwd><kwd><named-content content-type="order">Hymenoptera</named-content></kwd><kwd><named-content content-type="family">Ichneumonidae</named-content></kwd></kwd-group><mixed-citation publication-type="journal"><person-group><name><surname>Berry</surname><given-names>Terry Reynolds</given-names></name><name><surname>van Noort</surname><given-names>Simon</given-names></name></person-group><article-title>Review of Afrotropical <italic><tp:taxon-name><tp:taxon-name-part taxon-name-part-type="genus">Cryptopimpla</tp:taxon-name-part></tp:taxon-name></italic> Taschenberg (<tp:taxon-name><tp:taxon-name-part taxon-name-part-type="order">Hymenoptera</tp:taxon-name-part></tp:taxon-name>, <tp:taxon-name><tp:taxon-name-part taxon-name-part-type="family">Ichneumonidae</tp:taxon-name-part></tp:taxon-name>, <tp:taxon-name><tp:taxon-name-part taxon-name-part-type="subfamily">Banchinae</tp:taxon-name-part></tp:taxon-name>), with description of nine new species</article-title><source>Zookeys</source><day>13</day><month>12</month><year>2016</year><volume>2016</volume><issue>640</issue><fpage>103</fpage><lpage>137</lpage><pub-id pub-id-type="doi">10.3897/zookeys.640.10334</pub-id></mixed-citation></tp:treatment-meta><tp:nomenclature><tp:taxon-name>
              <tp:taxon-name-part taxon-name-part-type="genus">Cryptopimpla</tp:taxon-name-part>
              <tp:taxon-name-part taxon-name-part-type="species">goci</tp:taxon-name-part>
              <object-id xmlns:xlink="http://www.w3.org/1999/xlink" content-type="zoobank" xlink:type="simple">http://zoobank.org/DA40C867-142C-483B-8F3C-E3F55BA3BCC0</object-id>
            </tp:taxon-name><tp:taxon-authority>Reynolds Berry &amp; van Noort</tp:taxon-authority><tp:taxon-status xmlns:xlink="http://www.w3.org/1999/xlink" xlink:type="simple">sp. n.</tp:taxon-status><xref ref-type="fig" rid="F21">Fig. 3</xref></tp:nomenclature><tp:treatment-sec sec-type="type material" id="SECID0EYRAG"><title>Type material.</title><p>
              <bold>HOLOTYPE</bold> ♂: South Africa, Western Cape, Koeberg Nature Reserve, <named-content xmlns:xlink="http://www.w3.org/1999/xlink" content-type="dwc:verbatimCoordinates" xlink:type="simple"><named-content content-type="geo-json" specific-use="{&#34;type&#34;:&#34;Point&#34;,&#34;coordinates&#34;:[18.404317,-33.627033]}" id="NCID0EDSAG" xlink:type="simple">33°37.622'S, 18°24.259'E</named-content></named-content>, 741m, 3 - 31 October 1997, S. van Noort, KO97-M12, Malaise trap, West Coast Strandveld, <named-content xmlns:xlink="http://www.w3.org/1999/xlink" content-type="dwc:institutional_code" xlink:type="simple">SAM</named-content>-HYM-P0474345 (<named-content xmlns:xlink="http://www.w3.org/1999/xlink" content-type="dwc:institutional_code" xlink:type="simple">SAMC</named-content>).</p></tp:treatment-sec><tp:treatment-sec sec-type="description" id="SECID0EXSAG"><title>Description.</title><p>Body subpolished. Colour. Head white with a median black band on the face, frons, reaching around ocelli and occiput black, not reaching the eyes. Body mostly fulvous, mesoscutum black anteromedially, extending about 0.8 length of mesoscutum.</p><p>Head. Finely punctate. Frons unarmed. Setae on head and clypeus short and sparse. Flagellum tapered to a slender apex. Clypeus profile convex, bulbous. Clypeus edge convex. Upper tooth of mandible longer than the lower tooth. Tentorial pits large and distinct. Eye in lateral view 0.69 times as long as wide, narrow in anterior view with maximum width 0.4 times shortest inter-ocular distance.</p><p>Mesosoma. Mesosocutum moderately punctate. Scuto-scutellar groove broad. Epicnemial carinae present ventrally and dorsally, dorsally converging toward anterior edge of mesopleuron. Propodeum with anterior margin medially straight, carination include pleural carinae and a well-defined posterior transverse carina. Wings hyaline; fore wing with two bullae closely situated appearing as one; vein 2m-cu sinuate; areolet anteriorly truncate-shaped. Hind wing with one basal hamulus and seven distal hamuli.</p><p>Metasoma. Depressed; tergum 1 impunctate with distinct dorsolateral carinae present as a carina ventrad of spiracle, with a secondary carina leading from the ventral carina to the spiracle, posterior margin weakly convex; second tergum 1.21 times longer than broad, spiracle situated at basal 0.35 of tergum (measured in lateral view), gastrocoeli elongate.</p><p>
              <abbrev xmlns:xlink="http://www.w3.org/1999/xlink" xlink:title="clypeal transversality index" id="ABBRID0EBTAG" xlink:type="simple">CT</abbrev> 1.8; <abbrev xmlns:xlink="http://www.w3.org/1999/xlink" xlink:title="malar line index" id="ABBRID0EITAG" xlink:type="simple">ML</abbrev> 0.75; <abbrev xmlns:xlink="http://www.w3.org/1999/xlink" xlink:title="inter-ocellar index" id="ABBRID0EPTAG" xlink:type="simple">IO</abbrev> 1.6; <abbrev xmlns:xlink="http://www.w3.org/1999/xlink" xlink:title="oculo-ocellar index" id="ABBRID0EWTAG" xlink:type="simple">OO</abbrev> 1.1; Fl<sub>1</sub> 3.9; body length 7.5 mm; antenna length 7.2 mm; fore wing length 5.3 mm.</p><fig id="F21" position="float" orientation="portrait"><label>Figure 3.</label><caption><p>
          <italic><tp:taxon-name><tp:taxon-name-part taxon-name-part-type="genus">Cryptopimpla</tp:taxon-name-part> <tp:taxon-name-part taxon-name-part-type="species">goci</tp:taxon-name-part></tp:taxon-name></italic>. Holotype <bold>A</bold> Habitus, lateral view inset: data labels <bold>B</bold> Head and mesosoma, lateral view <bold>C</bold> Head, anterior view <bold>D</bold> Propodeum, dorsal view <bold>E</bold> Metasoma, lateral view <bold>F</bold> Metasomal terga 1 and 2, dorsal view.</p></caption><graphic xmlns:xlink="http://www.w3.org/1999/xlink" xlink:href="zookeys-640-103-g021.jpg" position="float" orientation="portrait" xlink:type="simple" id="oo_114802.jpg"/></fig></tp:treatment-sec><tp:treatment-sec sec-type="Differential diagnosis" id="SECID0E6UAG"><title>Differential diagnosis.</title><p>
              <italic><tp:taxon-name><tp:taxon-name-part taxon-name-part-type="genus">Cryptopimpla</tp:taxon-name-part> <tp:taxon-name-part taxon-name-part-type="species">goci</tp:taxon-name-part></tp:taxon-name></italic> is immediately distinguishable from all other Afrotropical <italic><tp:taxon-name><tp:taxon-name-part taxon-name-part-type="genus">Cryptopimpla</tp:taxon-name-part></tp:taxon-name></italic> species by having a colour combination of a largely fulvous body, with a white head. A short distinct carina leads to the spiracle from the base of a single carina ventrad of the spiracle which is unique in this species. <italic><tp:taxon-name><tp:taxon-name-part taxon-name-part-type="genus">Cryptopimpla</tp:taxon-name-part> <tp:taxon-name-part taxon-name-part-type="species">goci</tp:taxon-name-part></tp:taxon-name></italic> is closely-related to <italic><tp:taxon-name><tp:taxon-name-part taxon-name-part-type="genus">Cryptopimpla</tp:taxon-name-part> <tp:taxon-name-part taxon-name-part-type="species">kogelbergensis</tp:taxon-name-part></tp:taxon-name></italic> as both species (<italic><tp:taxon-name><tp:taxon-name-part taxon-name-part-type="species">goci</tp:taxon-name-part></tp:taxon-name></italic> species-group) share a truly distinctive and well-defined posterior transverse carina, possess pleural carinae, a convex and bulbous clypeus without a curved lip on the ventral margin, and large <!--PageBreak-->tentorial pits distinguishing them from all other Afrotropical <italic><tp:taxon-name><tp:taxon-name-part taxon-name-part-type="genus">Cryptopimpla</tp:taxon-name-part></tp:taxon-name></italic> species in the <italic><tp:taxon-name><tp:taxon-name-part taxon-name-part-type="species">rubrithorax</tp:taxon-name-part></tp:taxon-name></italic> species-group. The head is finely punctate, the maximum width of the eye in anterior view 0.38 times the shortest inter-ocular distance; the malar space 0.75 times the basal mandibular width; the length of the first flagellomere 3.9 times longer than wide; 2m-cu on the fore wing is sinuate; metasomal tergum 1 with a short distinct carina that leads to the spiracle from the base of a single carina ventrad of the spiracle; the second tergum 1.21 times longer than wide with elongate gastrocoeli separates <italic><tp:taxon-name><tp:taxon-name-part taxon-name-part-type="genus">Cryptopimpla</tp:taxon-name-part> <tp:taxon-name-part taxon-name-part-type="species">goci</tp:taxon-name-part></tp:taxon-name></italic> from <italic><tp:taxon-name><tp:taxon-name-part taxon-name-part-type="genus">Cryptopimpla</tp:taxon-name-part> <tp:taxon-name-part taxon-name-part-type="species">kogelbergensis</tp:taxon-name-part></tp:taxon-name></italic> where the head is smooth, the maximum width of the eye is much broader at 0.6–0.63 times the shortest inter-ocular distance; the malar space is 1.2 times the basal mandibular width; the length of the first flagellomere is 6.1–6.8 times longer than wide; vein 2m-cu on the fore wing is straight; dorsolateral carinae on the metasomal tergum 1 are substituted with longitudinal wrinkles and the second tergum is 1.0–1.04 times as long as wide with the gastrocoeli small and indistinct.</p></tp:treatment-sec><tp:treatment-sec sec-type="etymology" id="SECID0E2XAG"><title>Etymology.</title><p>Named after the late Nosiphiwo Goci who worked as a research assistant in the Natural History Department of the Iziko <named-content xmlns:xlink="http://www.w3.org/1999/xlink" xlink:type="simple" content-type="institution" xlink:href="http://grbio.org/institution/south-african-museum" id="NCID0EBYAG">South African Museum</named-content> for over 17 years and whose immense contribution to the curation and digitization of the <named-content xmlns:xlink="http://www.w3.org/1999/xlink" content-type="dwc:institutional_code" xlink:type="simple">SAMC</named-content> <tp:taxon-name><tp:taxon-name-part taxon-name-part-type="order">Hymenoptera</tp:taxon-name-part></tp:taxon-name> collection warrants recognition. Noun in the genitive case.</p></tp:treatment-sec><tp:treatment-sec sec-type="distribution" id="SECID0EYYAG"><title>Distribution.</title><p>South Africa (Western Cape).</p></tp:treatment-sec><tp:treatment-sec sec-type="comments" id="SECID0E4YAG"><title>Comments.</title><p>A rare species known only from one specimen collected in West Coast Strandveld in the Koeberg Nature Reserve as part of a continuous 13 month sampling inventory of the reserve using a variety of methods including Malaise traps, yellow pan traps and sweeping. Similar intensive sampling in other areas of the Cape Floral Kingdom, including sampling West Coast Strandveld at numerous other localities, produced no further specimens.</p></tp:treatment-sec></tp:taxon-treatment>
