# Supplementary material for: Review of Afrotropical Cryptopimpla Taschenberg (Hymenoptera, Ichneumonidae, Banchinae), with description of nine new species
Source: Zookeys. 2016 Dec 13;(640):103–37. doi: 10.3897/zookeys.640.10334 (PMC5240369; doi:10.3897/zookeys.640.10334)
Supplement: XML Treatment for Cryptopimpla hantami [file zookeys.640.10334-treatment5.xml]

<!DOCTYPE tp:taxon-treatment
  PUBLIC "-//TaxonX//DTD Taxonomic Treatment Publishing DTD v0 20100105//EN" "tax-treatment-NSO.dtd">
<tp:taxon-treatment xmlns:tp="http://www.plazi.org/taxpub"><tp:treatment-meta><kwd-group><label>Taxon classification</label><kwd><named-content content-type="kingdom">Animalia</named-content></kwd><kwd><named-content content-type="order">Hymenoptera</named-content></kwd><kwd><named-content content-type="family">Ichneumonidae</named-content></kwd></kwd-group><mixed-citation publication-type="journal"><person-group><name><surname>Berry</surname><given-names>Terry Reynolds</given-names></name><name><surname>van Noort</surname><given-names>Simon</given-names></name></person-group><article-title>Review of Afrotropical <italic><tp:taxon-name><tp:taxon-name-part taxon-name-part-type="genus">Cryptopimpla</tp:taxon-name-part></tp:taxon-name></italic> Taschenberg (<tp:taxon-name><tp:taxon-name-part taxon-name-part-type="order">Hymenoptera</tp:taxon-name-part></tp:taxon-name>, <tp:taxon-name><tp:taxon-name-part taxon-name-part-type="family">Ichneumonidae</tp:taxon-name-part></tp:taxon-name>, <tp:taxon-name><tp:taxon-name-part taxon-name-part-type="subfamily">Banchinae</tp:taxon-name-part></tp:taxon-name>), with description of nine new species</article-title><source>Zookeys</source><day>13</day><month>12</month><year>2016</year><volume>2016</volume><issue>640</issue><fpage>103</fpage><lpage>137</lpage><pub-id pub-id-type="doi">10.3897/zookeys.640.10334</pub-id></mixed-citation></tp:treatment-meta><tp:nomenclature><tp:taxon-name>
              <tp:taxon-name-part taxon-name-part-type="genus">Cryptopimpla</tp:taxon-name-part>
              <tp:taxon-name-part taxon-name-part-type="species">hantami</tp:taxon-name-part>
              <object-id xmlns:xlink="http://www.w3.org/1999/xlink" content-type="zoobank" xlink:type="simple">http://zoobank.org/68B27C7F-B8E8-4426-959D-FE58A7D6E89D</object-id>
            </tp:taxon-name><tp:taxon-authority>Reynolds Berry &amp; van Noort</tp:taxon-authority><tp:taxon-status xmlns:xlink="http://www.w3.org/1999/xlink" xlink:type="simple">sp. n.</tp:taxon-status><xref ref-type="fig" rid="F22">Fig. 4</xref><!--PageBreak--></tp:nomenclature><tp:treatment-sec sec-type="type material" id="SECID0EM1AG"><title>Type material.</title><p>
              <bold>HOLOTYPE</bold> ♀: South Africa, Northern Cape, Hantam National <named-content xmlns:xlink="http://www.w3.org/1999/xlink" xlink:type="simple" content-type="institution" xlink:href="http://grbio.org/institution/botanical-garden" id="NCID0EU1AG">Botanical Garden</named-content>, <named-content xmlns:xlink="http://www.w3.org/1999/xlink" content-type="dwc:verbatimCoordinates" xlink:type="simple"><named-content content-type="geo-json" specific-use="{&#34;type&#34;:&#34;Point&#34;,&#34;coordinates&#34;:[19.143117,-31.403033]}" id="NCID0E31AG" xlink:type="simple">31°24.182'S, 19°08.587'E</named-content></named-content>, 741m, 17 March - 21 April 2008, S. van Noort, GL07-REN3-M24, Malaise trap, Nieuwoudtville Shale Renosterveld, <named-content xmlns:xlink="http://www.w3.org/1999/xlink" content-type="dwc:institutional_code" xlink:type="simple">SAM</named-content>-HYM-P047467 (<named-content xmlns:xlink="http://www.w3.org/1999/xlink" content-type="dwc:institutional_code" xlink:type="simple">SAMC</named-content>). <bold>PARATYPE</bold> ♂: South Africa, Northern Cape, Hantam National <named-content xmlns:xlink="http://www.w3.org/1999/xlink" xlink:type="simple" content-type="institution" xlink:href="http://grbio.org/institution/botanical-garden" id="NCID0ES2AG">Botanical Garden</named-content>, <named-content xmlns:xlink="http://www.w3.org/1999/xlink" content-type="dwc:verbatimCoordinates" xlink:type="simple"><named-content content-type="geo-json" specific-use="{&#34;type&#34;:&#34;Point&#34;,&#34;coordinates&#34;:[19.143117,-31.403033]}" id="NCID0E12AG" xlink:type="simple">31°24.182'S, 19°08.587'E</named-content></named-content>, 741m, 21 April – 22 May 2008, S. van Noort, GL07-REN3-M31, Malaise trap, Nieuwoudtville Shale Renosterveld, <named-content xmlns:xlink="http://www.w3.org/1999/xlink" content-type="dwc:institutional_code" xlink:type="simple">SAM</named-content>-HYM-P047469 (<named-content xmlns:xlink="http://www.w3.org/1999/xlink" content-type="dwc:institutional_code" xlink:type="simple">SAMC</named-content>).</p></tp:treatment-sec><tp:treatment-sec sec-type="description" id="SECID0EO3AG"><title>Description.</title><p>Body moderately covered in short setae. Colour. Head black, clypeus testaceous; mesosoma dark fulvous; pronotal collar and anterior corner of mesopleuron slightly lighter, propleuron ventrally black, metanotum black at the wing bases, sternum of mesothorax with small black spot; metasoma black, terga 6–8 white at the posterior margins; middle and hind legs black to dark brown with medial dark fulvous longitudinal bands on the coxae, front leg black to testaceous toward apex.</p><!--PageBreak--><p>Head. Matt. Frons unarmed. Clypeus profile weakly convex with a curved lip on the ventral margin. Clypeus edge convex. Upper tooth of mandible longer than the lower tooth. Head densely punctate. Eye in lateral view 0.73 times as broad as long, maximum width in anterior view half the shortest inter-ocular distance. Tentorial pits small and indistinct. Malar space 0.8–1.0 times basal mandibular width. Flagellum tapered to a slender apex.</p><!--PageBreak--><p>Mesosoma. Matt. Mesosocutum moderately punctate. Scuto-scutellar excavation shallow. Epicnemial carinae present ventrally and dorsally, dorsally converging toward anterior edge of mesopleuron. Propodeum without carinae, its anterior margin with a blunt median projection. Wings hyaline. Fore wing with two bullae close together appearing as one; vein 2m-cu sinuate; areolet anteriorly truncate-shaped. Hind wing with one basal hamulus and six distal hamuli.</p><p>Metasoma. Subpolished. Terga 4–8 slightly compressed in female; tergum 1 with dorsolateral carinae substituted with longitudinal wrinkles, densely punctate, posterior margin weakly convex; second tergum 1.06–1.32 times longer than wide, spiracle situated at basal 0.27 of tergum (measured in lateral view), gastrocoeli small and indistinct; tergum 6 half as wide as tergum 5; hypopygium in female strongly sclerotized. Ovipositor upcurved; sheath striations present.</p><p>
              <abbrev xmlns:xlink="http://www.w3.org/1999/xlink" xlink:title="clypeal transversality index" id="ABBRID0E13AG" xlink:type="simple">CT</abbrev> 2–2.1; <abbrev xmlns:xlink="http://www.w3.org/1999/xlink" xlink:title="malar line index" id="ABBRID0EB4AG" xlink:type="simple">ML</abbrev> 0.8–1; <abbrev xmlns:xlink="http://www.w3.org/1999/xlink" xlink:title="inter-ocellar index" id="ABBRID0EI4AG" xlink:type="simple">IO</abbrev> 2.3–2.4; <abbrev xmlns:xlink="http://www.w3.org/1999/xlink" xlink:title="oculo-ocellar index" id="ABBRID0EP4AG" xlink:type="simple">OO</abbrev> 1.8–2.1; <abbrev xmlns:xlink="http://www.w3.org/1999/xlink" xlink:title="ovipositor sheath-hind tibia index" id="ABBRID0ET4AG" xlink:type="simple">OT</abbrev> 0.5 (single female); Fl<sub>1</sub> 3.7–5.6; body length 8.1–8.9 mm; antenna length 7.9 mm (males antennae intact); fore wing length 5.8–6.2 mm.</p><p>Male: Propleuron and pronotum completely black, clypeus testaceous rather than dark brown; colouration of the legs as in female except fulvous bands on mid and hind coxae are lacking and terga 6–8 not white at the posterior margins. Males are more setose; metasoma depressed, tergum 6 half as wide as 5.</p><fig id="F22" position="float" orientation="portrait"><label>Figure 4.</label><caption><p>
          <italic><tp:taxon-name><tp:taxon-name-part taxon-name-part-type="genus">Cryptopimpla</tp:taxon-name-part> <tp:taxon-name-part taxon-name-part-type="species">hantami</tp:taxon-name-part></tp:taxon-name></italic>. Holotype <bold>A</bold> Habitus, lateral view inset: data labels <bold>B</bold> Head and mesosoma, lateral view <bold>C</bold> Head, anterior view <bold>D</bold> Propodeum, dorsal view <bold>E</bold> Metasoma, lateral view <bold>F</bold> Metasomal terga 1 and 2, dorsal view.</p></caption><graphic xmlns:xlink="http://www.w3.org/1999/xlink" xlink:href="zookeys-640-103-g022.jpg" position="float" orientation="portrait" xlink:type="simple" id="oo_114803.jpg"/></fig></tp:treatment-sec><tp:treatment-sec sec-type="Differential diagnosis" id="SECID0E45AG"><title>Differential diagnosis.</title><p>
              <italic><tp:taxon-name><tp:taxon-name-part taxon-name-part-type="genus">Cryptopimpla</tp:taxon-name-part> <tp:taxon-name-part taxon-name-part-type="species">hantami</tp:taxon-name-part></tp:taxon-name></italic> is distinguishable from all species in the <italic><tp:taxon-name><tp:taxon-name-part taxon-name-part-type="species">rubrithorax</tp:taxon-name-part></tp:taxon-name></italic> species-group by having a matt head and mesosoma, with the body moderately covered in short setae, rather than possessing a subpolished body sparsely covered in setae. The presence of a shallow scuto-scutellar excavation and small and indistinct gastrocoeli on the metasomal tergum 2 distinguishes <italic><tp:taxon-name><tp:taxon-name-part taxon-name-part-type="genus">Cryptopimpla</tp:taxon-name-part> <tp:taxon-name-part taxon-name-part-type="species">hantami</tp:taxon-name-part></tp:taxon-name></italic> (and <italic><tp:taxon-name><tp:taxon-name-part taxon-name-part-type="genus">Cryptopimpla</tp:taxon-name-part> <tp:taxon-name-part taxon-name-part-type="species">neili</tp:taxon-name-part></tp:taxon-name></italic>) from other species in the <italic><tp:taxon-name><tp:taxon-name-part taxon-name-part-type="species">rubrithorax</tp:taxon-name-part></tp:taxon-name></italic> species-group where a broad groove with or without deep lateral indentations may be present and the gastrocoeli are moderately large and distinct. The metasomal tergum 1 with dorsolateral carinae substituted with longitudinal wrinkles distinguishes <italic><tp:taxon-name><tp:taxon-name-part taxon-name-part-type="genus">Cryptopimpla</tp:taxon-name-part> <tp:taxon-name-part taxon-name-part-type="species">hantami</tp:taxon-name-part></tp:taxon-name></italic> from closely-related species <italic><tp:taxon-name><tp:taxon-name-part taxon-name-part-type="genus">Cryptopimpla</tp:taxon-name-part> <tp:taxon-name-part taxon-name-part-type="species">fernkloofensis</tp:taxon-name-part></tp:taxon-name></italic> and <italic><tp:taxon-name><tp:taxon-name-part taxon-name-part-type="genus">Cryptopimpla</tp:taxon-name-part> <tp:taxon-name-part taxon-name-part-type="species">neili</tp:taxon-name-part></tp:taxon-name></italic>.</p></tp:treatment-sec><tp:treatment-sec sec-type="distribution" id="SECID0ETBBG"><title>Distribution.</title><p>South Africa (Northern Cape).</p></tp:treatment-sec><tp:treatment-sec sec-type="etymology" id="SECID0EYBBG"><title>Etymology.</title><p>Named after the type locality. Hantam National <named-content xmlns:xlink="http://www.w3.org/1999/xlink" xlink:type="simple" content-type="institution" xlink:href="http://grbio.org/institution/botanical-garden" id="NCID0E5BBG">Botanical Garden</named-content>. Noun in apposition.</p></tp:treatment-sec></tp:taxon-treatment>
