# Supplementary material for: Review of Afrotropical Cryptopimpla Taschenberg (Hymenoptera, Ichneumonidae, Banchinae), with description of nine new species
Source: Zookeys. 2016 Dec 13;(640):103–37. doi: 10.3897/zookeys.640.10334 (PMC5240369; doi:10.3897/zookeys.640.10334)
Supplement: XML Treatment for Cryptopimpla kogelbergensis [file zookeys.640.10334-treatment6.xml]

<!DOCTYPE tp:taxon-treatment
  PUBLIC "-//TaxonX//DTD Taxonomic Treatment Publishing DTD v0 20100105//EN" "tax-treatment-NSO.dtd">
<tp:taxon-treatment xmlns:tp="http://www.plazi.org/taxpub"><tp:treatment-meta><kwd-group><label>Taxon classification</label><kwd><named-content content-type="kingdom">Animalia</named-content></kwd><kwd><named-content content-type="order">Hymenoptera</named-content></kwd><kwd><named-content content-type="family">Ichneumonidae</named-content></kwd></kwd-group><mixed-citation publication-type="journal"><person-group><name><surname>Berry</surname><given-names>Terry Reynolds</given-names></name><name><surname>van Noort</surname><given-names>Simon</given-names></name></person-group><article-title>Review of Afrotropical <italic><tp:taxon-name><tp:taxon-name-part taxon-name-part-type="genus">Cryptopimpla</tp:taxon-name-part></tp:taxon-name></italic> Taschenberg (<tp:taxon-name><tp:taxon-name-part taxon-name-part-type="order">Hymenoptera</tp:taxon-name-part></tp:taxon-name>, <tp:taxon-name><tp:taxon-name-part taxon-name-part-type="family">Ichneumonidae</tp:taxon-name-part></tp:taxon-name>, <tp:taxon-name><tp:taxon-name-part taxon-name-part-type="subfamily">Banchinae</tp:taxon-name-part></tp:taxon-name>), with description of nine new species</article-title><source>Zookeys</source><day>13</day><month>12</month><year>2016</year><volume>2016</volume><issue>640</issue><fpage>103</fpage><lpage>137</lpage><pub-id pub-id-type="doi">10.3897/zookeys.640.10334</pub-id></mixed-citation></tp:treatment-meta><tp:nomenclature><tp:taxon-name>
              <tp:taxon-name-part taxon-name-part-type="genus">Cryptopimpla</tp:taxon-name-part>
              <tp:taxon-name-part taxon-name-part-type="species">kogelbergensis</tp:taxon-name-part>
              <object-id xmlns:xlink="http://www.w3.org/1999/xlink" content-type="zoobank" xlink:type="simple">http://zoobank.org/38A172D2-39B6-45E6-8C58-0DF55F06EAA9</object-id>
            </tp:taxon-name><tp:taxon-authority>Reynolds Berry &amp; van Noort</tp:taxon-authority><tp:taxon-status xmlns:xlink="http://www.w3.org/1999/xlink" xlink:type="simple">sp. n.</tp:taxon-status><xref ref-type="fig" rid="F23">Fig. 5</xref></tp:nomenclature><tp:treatment-sec sec-type="material" id="SECID0EMDBG"><title>Material examined.</title><p>
              <bold>HOLOTYPE</bold> ♀: South Africa, Western Cape, Kogelberg Nature Reserve, <named-content xmlns:xlink="http://www.w3.org/1999/xlink" content-type="dwc:verbatimCoordinates" xlink:type="simple"><named-content content-type="geo-json" specific-use="{&#34;type&#34;:&#34;Point&#34;,&#34;coordinates&#34;:[19.017217,-34.274683]}" id="NCID0EXDBG" xlink:type="simple">34°16.481'S, 19°01.033'E</named-content></named-content>, 118m, 16 May – 16 June 1999, S. van Noort, KO98-M23, Malaise trap, Mesic Mountain Fynbos, last burnt c. 1988, <named-content xmlns:xlink="http://www.w3.org/1999/xlink" content-type="dwc:institutional_code" xlink:type="simple">SAM</named-content>-HYM-P047475 (<named-content xmlns:xlink="http://www.w3.org/1999/xlink" content-type="dwc:institutional_code" xlink:type="simple">SAMC</named-content>). <bold>Paratypes</bold>: ♀: South Africa, Western Cape, Gamkaberg Nature Reserve, <named-content xmlns:xlink="http://www.w3.org/1999/xlink" content-type="dwc:verbatimCoordinates" xlink:type="simple"><named-content content-type="geo-json" specific-use="{&#34;type&#34;:&#34;Point&#34;,&#34;coordinates&#34;:[21.915783,-33.658400]}" id="NCID0EQEBG" xlink:type="simple">33°39.504'S, 21°54.947'E</named-content></named-content>, 322m, 30 March 2010 - 24 July 2010, S. van Noort, GB09-SUC04-M38, Malaise trap, Gamka thicket, <named-content xmlns:xlink="http://www.w3.org/1999/xlink" content-type="dwc:institutional_code" xlink:type="simple">SAM</named-content>-HYM-P044551 (<named-content xmlns:xlink="http://www.w3.org/1999/xlink" content-type="dwc:institutional_code" xlink:type="simple">SAMC</named-content>). 2♀: South Africa, Northern Cape, Hantam National <named-content xmlns:xlink="http://www.w3.org/1999/xlink" xlink:type="simple" content-type="institution" xlink:href="http://grbio.org/institution/botanical-garden" id="NCID0EEFBG">Botanical Garden</named-content>, <named-content xmlns:xlink="http://www.w3.org/1999/xlink" content-type="dwc:verbatimCoordinates" xlink:type="simple"><named-content content-type="geo-json" specific-use="{&#34;type&#34;:&#34;Point&#34;,&#34;coordinates&#34;:[19.143117,-31.403033]}" id="NCID0EMFBG" xlink:type="simple">31°24.182'S, 19°08.587'E</named-content></named-content>, 22 May – 23 July 2008, S. van Noort, GL07-REN3-M38, 741m, Malaise trap, Nieuwoudtville Shale Renosterveld, <named-content xmlns:xlink="http://www.w3.org/1999/xlink" content-type="dwc:institutional_code" xlink:type="simple">SAM</named-content>-HYM-P047463 (<named-content xmlns:xlink="http://www.w3.org/1999/xlink" content-type="dwc:institutional_code" xlink:type="simple">SAMC</named-content>, <abbrev xmlns:xlink="http://www.w3.org/1999/xlink" content-type="institution" xlink:title="The Natural History Museum, London, England (Gavin Broad)" id="ABBRID0EAGBG" xlink:type="simple">BMNH</abbrev>). ♂ South Africa, Western Cape, Gamkaberg Nature Reserve, <named-content xmlns:xlink="http://www.w3.org/1999/xlink" content-type="dwc:verbatimCoordinates" xlink:type="simple"><named-content content-type="geo-json" specific-use="{&#34;type&#34;:&#34;Point&#34;,&#34;coordinates&#34;:[21.948700,-33.729083]}" id="NCID0EIGBG" xlink:type="simple">33°43.745'S, 21°56.922'E</named-content></named-content>, 1000m, 10 Sept – 4 Nov 2009, S. van Noort, GB09-REN1-Y38, Yellow pan trap, Renosterveld, <named-content xmlns:xlink="http://www.w3.org/1999/xlink" content-type="dwc:institutional_code" xlink:type="simple">SAM</named-content>-HYM-P061546 (<named-content xmlns:xlink="http://www.w3.org/1999/xlink" content-type="dwc:institutional_code" xlink:type="simple">SAMC</named-content>).</p><!--PageBreak--></tp:treatment-sec><tp:treatment-sec sec-type="description" id="SECID0E4GBG"><title>Description.</title><p>Body subpolished. Colour. Head white with a median brown band on the face and brown spots at tentorial pits. Mesoscutum brown dorsolaterally and anteromedially; medially fulvous basad of black colouration; grey or cream stripes medially, extending about 0.8 length of mesoscutum. Mesosoma colour combination brown, white and black; dorsally mostly brown, ventrally black, laterally white. Scutellum and mesonotum black dorsolaterally, testaceous medially. Propodeum mostly brown to yellowish testaceous, black anteriorly. Legs, antennae and metasoma yellowish testaceous with variable dark markings on terga.</p><p>Head. Smooth, impunctate. Frons unarmed. Setae on head and clypeus short and sparse. Flagellum tapered to a slender apex. Clypeus profile distinctly convex and bulbous. Clypeus edge convex. Upper tooth of mandible longer than the lower tooth. Tentorial pits large and distinct. Eye in lateral view 0.74–0.76 times as broad as long, maximum width in anterior view 0.6–0.63 times shortest inter-ocular distance.</p><p>Mesosoma. Mesosocutum moderately punctate. Scuto-scutellar groove broad. Epicnemial carinae present ventrally and dorsally, dorsally converging toward anterior edge of mesopleuron. Propodeum with anterior margin medially straight, but may have a blunt medial projection; carination include pleural carinae and a well-defined posterior transverse carina. Wings hyaline. Fore wing with two bullae closely situated appearing as one or separated; vein 2m-cu straight; areolet anteriorly truncate-shaped. Hind wing with one or two basal hamuli and six to seven distal hamuli.</p><p>Metasoma. Depressed; tergum 1 with dorsolateral carinae substituted with longitudinal wrinkles, impunctate, posterior margin weakly convex; second tergum 0.96–1 times as long as wide, spiracle situated at basal 0.21–0.23 of tergum (measured in lateral view), gastrocoeli small to indistinct; tergum 6 half as wide as tergum 5; hypopygium moderately sclerotized. Ovipositor upcurved; sheath striations present.</p><p>
              <abbrev xmlns:xlink="http://www.w3.org/1999/xlink" xlink:title="clypeal transversality index" id="ABBRID0EHHBG" xlink:type="simple">CT</abbrev> 1.9–2.0; <abbrev xmlns:xlink="http://www.w3.org/1999/xlink" xlink:title="malar line index" id="ABBRID0EOHBG" xlink:type="simple">ML</abbrev> 1.2; <abbrev xmlns:xlink="http://www.w3.org/1999/xlink" xlink:title="inter-ocellar index" id="ABBRID0EVHBG" xlink:type="simple">IO</abbrev> 2.0; <abbrev xmlns:xlink="http://www.w3.org/1999/xlink" xlink:title="oculo-ocellar index" id="ABBRID0E3HBG" xlink:type="simple">OO</abbrev> 1.3; Fl<sub>1</sub> 5.1–6.1; <abbrev xmlns:xlink="http://www.w3.org/1999/xlink" xlink:title="ovipositor sheath-hind tibia index" id="ABBRID0ECIBG" xlink:type="simple">OT</abbrev> 0.5–0.7; body length 4.2–5.6 mm; antenna length 6.3–6.5 mm; fore wing length 4.6–5.1 mm.</p><fig id="F23" position="float" orientation="portrait"><label>Figure 5.</label><caption><p>
          <italic><tp:taxon-name><tp:taxon-name-part taxon-name-part-type="genus">Cryptopimpla</tp:taxon-name-part> <tp:taxon-name-part taxon-name-part-type="species">kogelbergensis</tp:taxon-name-part></tp:taxon-name></italic>. Holotype <bold>A</bold> Habitus, lateral view <bold>B</bold> Head and mesosoma, lateral view <bold>C</bold> Head, anterior view <bold>D</bold> Propodeum, dorsal view <bold>E</bold> Wings inset: data labels <bold>F</bold> Metasoma, lateral view.</p></caption><graphic xmlns:xlink="http://www.w3.org/1999/xlink" xlink:href="zookeys-640-103-g023.jpg" position="float" orientation="portrait" xlink:type="simple" id="oo_114804.jpg"/></fig></tp:treatment-sec><tp:treatment-sec sec-type="Differential diagnosis" id="SECID0EJJBG"><title>Differential diagnosis.</title><p>
              <italic><tp:taxon-name><tp:taxon-name-part taxon-name-part-type="genus">Cryptopimpla</tp:taxon-name-part> <tp:taxon-name-part taxon-name-part-type="species">kogelbergensis</tp:taxon-name-part></tp:taxon-name></italic> is immediately distinguishable from all other Afrotropical <italic><tp:taxon-name><tp:taxon-name-part taxon-name-part-type="genus">Cryptopimpla</tp:taxon-name-part></tp:taxon-name></italic> species by the distinctive colour combination of the mesopleuron, which is three-banded in brown, white and black; possession of a smooth head; and vein 2m-cu is straight on the fore wing. The maximum width of the eye in anterior view 0.6–0.63 times the shortest inter-ocular distance; the length of the first flagellomere 6.1–6.8 times longer than wide; the metasomal tergum 1 with dorsolateral carinae substituted with longitudinal wrinkles; and the metasomal tergum 2 as long as wide with small and distinct gastrocoeli distinguishes <italic><tp:taxon-name><tp:taxon-name-part taxon-name-part-type="genus">Cryptopimpla</tp:taxon-name-part> <tp:taxon-name-part taxon-name-part-type="species">kogelbergensis</tp:taxon-name-part></tp:taxon-name></italic> from <italic><tp:taxon-name><tp:taxon-name-part taxon-name-part-type="genus">Cryptopimpla</tp:taxon-name-part> <tp:taxon-name-part taxon-name-part-type="species">goci</tp:taxon-name-part></tp:taxon-name></italic> where the maximum width of the eye in the anterior view is much narrower at 0.38 times the shortest inter-ocular distance; distinct dorsolateral carinae are presented as a short carina leading from a single carina ventrad of the spiracle; the length of the first flagellomere is 3.9 times longer than wide; vein 2m-cu on the fore wing is sinuate; and the second tergum is 1.21 times longer than wide with the gastrocoeli elongate.</p></tp:treatment-sec><tp:treatment-sec sec-type="etymology" id="SECID0EUKBG"><title>Etymology.</title><p>Named after the type locality. Noun in apposition.</p></tp:treatment-sec><tp:treatment-sec sec-type="distribution" id="SECID0EZKBG"><title>Distribution.</title><p>South Africa (Western Cape &amp; Northern Cape).</p><!--PageBreak--></tp:treatment-sec></tp:taxon-treatment>
