# Supplementary material for: Review of Afrotropical Cryptopimpla Taschenberg (Hymenoptera, Ichneumonidae, Banchinae), with description of nine new species
Source: Zookeys. 2016 Dec 13;(640):103–37. doi: 10.3897/zookeys.640.10334 (PMC5240369; doi:10.3897/zookeys.640.10334)
Supplement: XML Treatment for Cryptopimpla neili [file zookeys.640.10334-treatment7.xml]

<!DOCTYPE tp:taxon-treatment
  PUBLIC "-//TaxonX//DTD Taxonomic Treatment Publishing DTD v0 20100105//EN" "tax-treatment-NSO.dtd">
<tp:taxon-treatment xmlns:tp="http://www.plazi.org/taxpub"><tp:treatment-meta><kwd-group><label>Taxon classification</label><kwd><named-content content-type="kingdom">Animalia</named-content></kwd><kwd><named-content content-type="order">Hymenoptera</named-content></kwd><kwd><named-content content-type="family">Ichneumonidae</named-content></kwd></kwd-group><mixed-citation publication-type="journal"><person-group><name><surname>Berry</surname><given-names>Terry Reynolds</given-names></name><name><surname>van Noort</surname><given-names>Simon</given-names></name></person-group><article-title>Review of Afrotropical <italic><tp:taxon-name><tp:taxon-name-part taxon-name-part-type="genus">Cryptopimpla</tp:taxon-name-part></tp:taxon-name></italic> Taschenberg (<tp:taxon-name><tp:taxon-name-part taxon-name-part-type="order">Hymenoptera</tp:taxon-name-part></tp:taxon-name>, <tp:taxon-name><tp:taxon-name-part taxon-name-part-type="family">Ichneumonidae</tp:taxon-name-part></tp:taxon-name>, <tp:taxon-name><tp:taxon-name-part taxon-name-part-type="subfamily">Banchinae</tp:taxon-name-part></tp:taxon-name>), with description of nine new species</article-title><source>Zookeys</source><day>13</day><month>12</month><year>2016</year><volume>2016</volume><issue>640</issue><fpage>103</fpage><lpage>137</lpage><pub-id pub-id-type="doi">10.3897/zookeys.640.10334</pub-id></mixed-citation></tp:treatment-meta><tp:nomenclature><tp:taxon-name>
              <tp:taxon-name-part taxon-name-part-type="genus">Cryptopimpla</tp:taxon-name-part>
              <tp:taxon-name-part taxon-name-part-type="species">neili</tp:taxon-name-part>
              <object-id xmlns:xlink="http://www.w3.org/1999/xlink" content-type="zoobank" xlink:type="simple">http://zoobank.org/E1A7879E-E44A-46E1-8CF2-EC7BD080DCB4</object-id>
            </tp:taxon-name><tp:taxon-authority>Reynolds Berry &amp; van Noort</tp:taxon-authority><tp:taxon-status xmlns:xlink="http://www.w3.org/1999/xlink" xlink:type="simple">sp. n.</tp:taxon-status><xref ref-type="fig" rid="F24">Fig. 6</xref><!--PageBreak--></tp:nomenclature><tp:treatment-sec sec-type="material" id="SECID0EJMBG"><title>Material examined.</title><p>
              <bold>HOLOTYPE</bold> ♂: South Africa, Western Cape, Kogelberg Nature Reserve, <named-content xmlns:xlink="http://www.w3.org/1999/xlink" content-type="dwc:verbatimCoordinates" xlink:type="simple"><named-content content-type="geo-json" specific-use="{&#34;type&#34;:&#34;Point&#34;,&#34;coordinates&#34;:[19.017217,-34.274683]}" id="NCID0EUMBG" xlink:type="simple">34°16.481'S, 19°01.033'E</named-content></named-content>, 118m, 16 March 1999 - 16 April 1999, S. van Noort, KO98-M18, Malaise trap, Mesic Mountain Fynbos, last burnt c. 1988, <named-content xmlns:xlink="http://www.w3.org/1999/xlink" content-type="dwc:institutional_code" xlink:type="simple">SAM</named-content>-HYM-P047436 (<named-content xmlns:xlink="http://www.w3.org/1999/xlink" content-type="dwc:institutional_code" xlink:type="simple">SAMC</named-content>).</p></tp:treatment-sec><tp:treatment-sec sec-type="description" id="SECID0EINBG"><title>Description.</title><p>Body subpolished. Colour. Head black, clypeus and mandibles white to brown; white markings on either side of toruli. Body mostly fulvous with dark markings on metanotum and metasomal terga 5–8, pronotal collar white.</p><p>Head. Densely punctate. Frons unarmed. Setae on head and clypeus short and sparse. Eye in lateral view 0.74 times as wide as long. Shortest inter-ocular distance 1.94 times maximum eye width in anterior view. Flagellum tapered to a slender apex. Clypeus profile weakly convex with a curved lip on the ventral margin. Clypeus edge convex. Upper tooth of mandible longer than the lower tooth. Tentorial pits small or indistinct.</p><p>Mesosoma. Mesosocutum moderately punctate. Shallow excavation separates mesoscutum from scutellum. Epicnemial carinae present ventrally and dorsally, dorsally converging toward anterior edge of mesopleuron. Anterior propodeal margin with a blunt median projection; carination absent. Wings hyaline. Fore wing with two bullae closely situated appearing as one; vein 2m-cu sinuate; areolet anteriorly truncate-shaped. Hind wing with two basal hamuli and six distal hamuli.</p><p>Metasoma. Tergum 1 densely punctate, lacking dorsolateral carinae, posterior margin medially tapered to a point; second tergum 1.07 times longer than broad, spiracle situated at basal 0.28 of tergum (measured in lateral view), gastrocoeli small and elliptic; terga 4–8 strongly compressed.</p><p>
              <abbrev xmlns:xlink="http://www.w3.org/1999/xlink" xlink:title="clypeal transversality index" id="ABBRID0ESNBG" xlink:type="simple">CT</abbrev> 2.0; <abbrev xmlns:xlink="http://www.w3.org/1999/xlink" xlink:title="malar line index" id="ABBRID0EZNBG" xlink:type="simple">ML</abbrev> 1.0; <abbrev xmlns:xlink="http://www.w3.org/1999/xlink" xlink:title="inter-ocellar index" id="ABBRID0EAOBG" xlink:type="simple">IO</abbrev> 2.3; <abbrev xmlns:xlink="http://www.w3.org/1999/xlink" xlink:title="oculo-ocellar index" id="ABBRID0EHOBG" xlink:type="simple">OO</abbrev> 1.6; Fl<sub>1</sub> 5.0; body length 7.5 mm; antenna length 8.5 mm; fore wing 6.9 mm.</p><fig id="F24" position="float" orientation="portrait"><label>Figure 6.</label><caption><p>
          <italic><tp:taxon-name><tp:taxon-name-part taxon-name-part-type="genus">Cryptopimpla</tp:taxon-name-part> <tp:taxon-name-part taxon-name-part-type="species">neili</tp:taxon-name-part></tp:taxon-name></italic>. Holotype <bold>A</bold> Habitus, lateral view inset: data labels <bold>B</bold> Head and mesosoma, lateral view <bold>C</bold> Head, anterior view <bold>D</bold> Propodeum, dorsal view <bold>E</bold> Metasoma, lateral view <bold>F</bold> Metasomal terga 1 and 2, dorsal view.</p></caption><graphic xmlns:xlink="http://www.w3.org/1999/xlink" xlink:href="zookeys-640-103-g024.jpg" position="float" orientation="portrait" xlink:type="simple" id="oo_114805.jpg"/></fig></tp:treatment-sec><tp:treatment-sec sec-type="Differential diagnosis" id="SECID0EQPBG"><title>Differential diagnosis.</title><p>
              <italic><tp:taxon-name><tp:taxon-name-part taxon-name-part-type="genus">Cryptopimpla</tp:taxon-name-part> <tp:taxon-name-part taxon-name-part-type="species">neili</tp:taxon-name-part></tp:taxon-name></italic> is closely-related to <italic><tp:taxon-name><tp:taxon-name-part taxon-name-part-type="genus">Cryptopimpla</tp:taxon-name-part> <tp:taxon-name-part taxon-name-part-type="species">hantami</tp:taxon-name-part></tp:taxon-name></italic> because both species exclusively possess a shallow excavation separating the mesosocutum from the scutellum and the presence of small elliptic gastrocoeli on the second tergum, whereas a groove is present and the shape of the gastrocoeli is large or elongate in the other species in the <italic><tp:taxon-name><tp:taxon-name-part taxon-name-part-type="species">rubrithorax</tp:taxon-name-part></tp:taxon-name></italic> species-group. <italic><tp:taxon-name><tp:taxon-name-part taxon-name-part-type="genus">Cryptopimpla</tp:taxon-name-part> <tp:taxon-name-part taxon-name-part-type="species">neili</tp:taxon-name-part></tp:taxon-name></italic> is immediately distinguishable from all other Afrotropical <italic><tp:taxon-name><tp:taxon-name-part taxon-name-part-type="genus">Cryptopimpla</tp:taxon-name-part></tp:taxon-name></italic> species, including <italic><tp:taxon-name><tp:taxon-name-part taxon-name-part-type="genus">Cryptopimpla</tp:taxon-name-part> <tp:taxon-name-part taxon-name-part-type="species">hantami</tp:taxon-name-part></tp:taxon-name></italic>, by having a unique colour combination of a fulvous body, white pronotal collar and a clypeus distinguished by two colours; and the metasomal tergum 1 lacking dorsolateral carinae with the posterior margin medially tapered to a point.</p></tp:treatment-sec><tp:treatment-sec sec-type="etymology" id="SECID0EPRBG"><title>Etymology.</title><p>Named after the first author's father. Noun in the genitive case.</p></tp:treatment-sec><tp:treatment-sec sec-type="distribution" id="SECID0EURBG"><title>Distribution.</title><p>South Africa (Western Cape).</p></tp:treatment-sec><tp:treatment-sec sec-type="comments" id="SECID0EZRBG"><title>Comments.</title><p>A rare species known only from one specimen. Intensive sampling in other areas of the Cape Floral Kingdom produced no further specimens. The metaso<!--PageBreak-->mal terga 4–8 of the male are strongly compressed and this separates the species from the closely-related species <italic><tp:taxon-name><tp:taxon-name-part taxon-name-part-type="genus">Cryptopimpla</tp:taxon-name-part> <tp:taxon-name-part taxon-name-part-type="species">fernkloofensis</tp:taxon-name-part></tp:taxon-name></italic>, <italic><tp:taxon-name><tp:taxon-name-part taxon-name-part-type="genus">Cryptopimpla</tp:taxon-name-part> <tp:taxon-name-part taxon-name-part-type="species">hantami</tp:taxon-name-part></tp:taxon-name></italic>, <italic><tp:taxon-name><tp:taxon-name-part taxon-name-part-type="genus">Cryptopimpla</tp:taxon-name-part> <tp:taxon-name-part taxon-name-part-type="species">parslactis</tp:taxon-name-part></tp:taxon-name></italic>, <italic><tp:taxon-name><tp:taxon-name-part taxon-name-part-type="genus">Cryptopimpla</tp:taxon-name-part> <tp:taxon-name-part taxon-name-part-type="species">rubrithorax</tp:taxon-name-part></tp:taxon-name></italic>, and <italic><tp:taxon-name><tp:taxon-name-part taxon-name-part-type="genus">Cryptopimpla</tp:taxon-name-part> <tp:taxon-name-part taxon-name-part-type="species">onyxi</tp:taxon-name-part></tp:taxon-name></italic>. However, no male specimens are available for the remaining species <italic><tp:taxon-name><tp:taxon-name-part taxon-name-part-type="genus">Cryptopimpla</tp:taxon-name-part> <tp:taxon-name-part taxon-name-part-type="species">elongatus</tp:taxon-name-part></tp:taxon-name></italic> and <italic><tp:taxon-name><tp:taxon-name-part taxon-name-part-type="genus">Cryptopimpla</tp:taxon-name-part> <tp:taxon-name-part taxon-name-part-type="species">zwarti</tp:taxon-name-part></tp:taxon-name></italic> within the <italic><tp:taxon-name><tp:taxon-name-part taxon-name-part-type="species">rubrithorax</tp:taxon-name-part></tp:taxon-name></italic> species-group. Thus, no comparisons could be made with those species.</p><!--PageBreak--></tp:treatment-sec></tp:taxon-treatment>
