# Supplementary material for: Review of Afrotropical Cryptopimpla Taschenberg (Hymenoptera, Ichneumonidae, Banchinae), with description of nine new species
Source: Zookeys. 2016 Dec 13;(640):103–37. doi: 10.3897/zookeys.640.10334 (PMC5240369; doi:10.3897/zookeys.640.10334)
Supplement: XML Treatment for Cryptopimpla onyxi [file zookeys.640.10334-treatment8.xml]

<!DOCTYPE tp:taxon-treatment
  PUBLIC "-//TaxonX//DTD Taxonomic Treatment Publishing DTD v0 20100105//EN" "tax-treatment-NSO.dtd">
<tp:taxon-treatment xmlns:tp="http://www.plazi.org/taxpub"><tp:treatment-meta><kwd-group><label>Taxon classification</label><kwd><named-content content-type="kingdom">Animalia</named-content></kwd><kwd><named-content content-type="order">Hymenoptera</named-content></kwd><kwd><named-content content-type="family">Ichneumonidae</named-content></kwd></kwd-group><mixed-citation publication-type="journal"><person-group><name><surname>Berry</surname><given-names>Terry Reynolds</given-names></name><name><surname>van Noort</surname><given-names>Simon</given-names></name></person-group><article-title>Review of Afrotropical <italic><tp:taxon-name><tp:taxon-name-part taxon-name-part-type="genus">Cryptopimpla</tp:taxon-name-part></tp:taxon-name></italic> Taschenberg (<tp:taxon-name><tp:taxon-name-part taxon-name-part-type="order">Hymenoptera</tp:taxon-name-part></tp:taxon-name>, <tp:taxon-name><tp:taxon-name-part taxon-name-part-type="family">Ichneumonidae</tp:taxon-name-part></tp:taxon-name>, <tp:taxon-name><tp:taxon-name-part taxon-name-part-type="subfamily">Banchinae</tp:taxon-name-part></tp:taxon-name>), with description of nine new species</article-title><source>Zookeys</source><day>13</day><month>12</month><year>2016</year><volume>2016</volume><issue>640</issue><fpage>103</fpage><lpage>137</lpage><pub-id pub-id-type="doi">10.3897/zookeys.640.10334</pub-id></mixed-citation></tp:treatment-meta><tp:nomenclature><tp:taxon-name>
              <tp:taxon-name-part taxon-name-part-type="genus">Cryptopimpla</tp:taxon-name-part>
              <tp:taxon-name-part taxon-name-part-type="species">onyxi</tp:taxon-name-part>
              <object-id xmlns:xlink="http://www.w3.org/1999/xlink" content-type="zoobank" xlink:type="simple">http://zoobank.org/E43A6387-8EF2-4629-B688-A58EF7096B45</object-id>
            </tp:taxon-name><tp:taxon-authority>Reynolds Berry &amp; van Noort</tp:taxon-authority><tp:taxon-status xmlns:xlink="http://www.w3.org/1999/xlink" xlink:type="simple">sp. n.</tp:taxon-status><xref ref-type="fig" rid="F25">Fig. 7</xref></tp:nomenclature><tp:treatment-sec sec-type="material" id="SECID0E2VBG"><title>Material examined.</title><p>
              <bold>HOLOTYPE</bold> ♀: South Africa, Western Cape, Walker Bay Nature Reserve, <named-content xmlns:xlink="http://www.w3.org/1999/xlink" content-type="dwc:verbatimCoordinates" xlink:type="simple"><named-content content-type="geo-json" specific-use="{&#34;type&#34;:&#34;Point&#34;,&#34;coordinates&#34;:[19.356550,-34.456900]}" id="NCID0EGWBG" xlink:type="simple">34°27.414'S, 19°21.393'E</named-content></named-content>, 57m, 14 May –14 June 1997, S. van Noort, WB97-M01, Malaise trap, South coast Strandveld, <named-content xmlns:xlink="http://www.w3.org/1999/xlink" content-type="dwc:institutional_code" xlink:type="simple">SAM</named-content>-HYM-P047460 (<named-content xmlns:xlink="http://www.w3.org/1999/xlink" content-type="dwc:institutional_code" xlink:type="simple">SAMC</named-content>). <bold>Paratypes</bold> 7♂: South Africa, Western Cape, Walker Bay Nature Reserve, <named-content xmlns:xlink="http://www.w3.org/1999/xlink" content-type="dwc:verbatimCoordinates" xlink:type="simple"><named-content content-type="geo-json" specific-use="{&#34;type&#34;:&#34;Point&#34;,&#34;coordinates&#34;:[19.356550,-34.456900]}" id="NCID0E6WBG" xlink:type="simple">34°27.414'S, 19°21.393'E</named-content></named-content>, 57m, 6 September – 4 October 1997, S. van Noort, WB97-M09, Malaise trap, South coast Strandveld, <named-content xmlns:xlink="http://www.w3.org/1999/xlink" content-type="dwc:institutional_code" xlink:type="simple">SAM</named-content>-HYM-P044545, <named-content xmlns:xlink="http://www.w3.org/1999/xlink" content-type="dwc:institutional_code" xlink:type="simple">SAM</named-content>-HYM-P047478, <named-content xmlns:xlink="http://www.w3.org/1999/xlink" content-type="dwc:institutional_code" xlink:type="simple">SAM</named-content>-HYM-P047479, <named-content xmlns:xlink="http://www.w3.org/1999/xlink" content-type="dwc:institutional_code" xlink:type="simple">SAM</named-content>-HYM-P047481 (<named-content xmlns:xlink="http://www.w3.org/1999/xlink" content-type="dwc:institutional_code" xlink:type="simple">SAMC</named-content>, <abbrev xmlns:xlink="http://www.w3.org/1999/xlink" content-type="institution" xlink:title="The Natural History Museum, London, England (Gavin Broad)" id="ABBRID0EIYBG" xlink:type="simple">BMNH</abbrev>); ♂: South Africa, Western Cape, Walker Bay Nature Reserve, <named-content xmlns:xlink="http://www.w3.org/1999/xlink" content-type="dwc:verbatimCoordinates" xlink:type="simple"><named-content content-type="geo-json" specific-use="{&#34;type&#34;:&#34;Point&#34;,&#34;coordinates&#34;:[19.356550,-34.456900]}" id="NCID0EQYBG" xlink:type="simple">34°27.414'S, 19°21.393'E</named-content></named-content>, 57m, 18 Apr – 16 May 1998, S. van Noort, WB97-M30, Malaise trap, South coast Strandveld, <named-content xmlns:xlink="http://www.w3.org/1999/xlink" content-type="dwc:institutional_code" xlink:type="simple">SAM</named-content>-HYM-P048105 (<named-content xmlns:xlink="http://www.w3.org/1999/xlink" content-type="dwc:institutional_code" xlink:type="simple">SAMC</named-content>); ♂: South Africa, Western Cape, Kogelberg Nature Reserve, <named-content xmlns:xlink="http://www.w3.org/1999/xlink" content-type="dwc:verbatimCoordinates" xlink:type="simple"><named-content content-type="geo-json" specific-use="{&#34;type&#34;:&#34;Point&#34;,&#34;coordinates&#34;:[19.017217,-34.274683]}" id="NCID0EHZBG" xlink:type="simple">34°16.481'S, 19°01.033'E</named-content></named-content>, 16 Mar – 16 Apr 1999, S. van Noort, KO98-M17, Malaise trap, Mesic Mountain Fynbos last burnt c. 1988, <named-content xmlns:xlink="http://www.w3.org/1999/xlink" content-type="dwc:institutional_code" xlink:type="simple">SAM</named-content>-HYM-P47482 (<named-content xmlns:xlink="http://www.w3.org/1999/xlink" content-type="dwc:institutional_code" xlink:type="simple">SAMC</named-content>).</p></tp:treatment-sec><tp:treatment-sec sec-type="description" id="SECID0E2ZBG"><title>Description.</title><p>Body subpolished. Body black. Pronotal collar white.</p><p>Head. Densely punctate. Frons unarmed. Clypeus profile weakly convex with a curved lip on the ventral margin. Clypeus edge convex. Upper tooth of mandible longer than the lower tooth. Setae on head and clypeus short and sparse. Flagellum tapered to a slender apex. Tentorial pits small or indistinct. Eye in lateral view 0.7–0.72 times as long as wide, maximum width in anterior view 0.4–0.56 times shortest inter-ocular distance.</p><p>Mesosoma. Mesosocutum moderately punctate. Scuto-scutellar groove broad with deep lateral indentations. Epicnemial carinae present ventrally and dorsally, dorsally converging toward anterior edge of mesopleuron. Propodeum with carination reduced to medial area or absent, its anterior margin with a blunt median projection. Wings hyaline. Fore wing with two bullae closely situated appearing as one; vein 2m-cu sinuate; areolet truncate-shaped. Hind wing with one or two basal hamuli and six to seven distal hamuli.</p><p>Metasoma. Tergum 1 punctate with dorsolateral carinae substituted with longitudinal wrinkles, posterior margin weakly convex; second tergum 1.09–1.25 times longer than wide, spiracle situated at basal 0.25–0.26 of tergum (measured in lateral view), gastrocoeli elongate; terga 4–8 moderately compressed in females, no dorsolateral compression in males; female metasomal tergum 5 as wide as tergum 6; hypopygium strongly sclerotized. Ovipositor weakly upcurved; sheath striations present.</p><p>
              <abbrev xmlns:xlink="http://www.w3.org/1999/xlink" xlink:title="clypeal transversality index" id="ABBRID0EF1BG" xlink:type="simple">CT</abbrev> 1.6–1.8; <abbrev xmlns:xlink="http://www.w3.org/1999/xlink" xlink:title="malar line index" id="ABBRID0EM1BG" xlink:type="simple">ML</abbrev> 0.9–0.96; <abbrev xmlns:xlink="http://www.w3.org/1999/xlink" xlink:title="inter-ocellar index" id="ABBRID0ET1BG" xlink:type="simple">IO</abbrev> 2.1; <abbrev xmlns:xlink="http://www.w3.org/1999/xlink" xlink:title="oculo-ocellar index" id="ABBRID0E11BG" xlink:type="simple">OO</abbrev> 1.9; Fl<sub>1</sub> 4.2; <abbrev xmlns:xlink="http://www.w3.org/1999/xlink" xlink:title="ovipositor sheath-hind tibia index" id="ABBRID0EA2BG" xlink:type="simple">OT</abbrev> 0.5 (<named-content xmlns:xlink="http://www.w3.org/1999/xlink" content-type="dwc:institutional_code" xlink:type="simple">SAM</named-content>-HYM-P047460); body length 6–8.4 mm; antenna length 8.1–9.0 mm; fore wing length 6.1–6.8 mm.</p><fig id="F25" position="float" orientation="portrait"><label>Figure 7.</label><caption><p>
          <italic><tp:taxon-name><tp:taxon-name-part taxon-name-part-type="genus">Cryptopimpla</tp:taxon-name-part> <tp:taxon-name-part taxon-name-part-type="species">onyxi</tp:taxon-name-part></tp:taxon-name></italic>. Holotype <bold>A</bold> Habitus, lateral view inset: data labels <bold>B</bold> Head and mesosoma, lateral view <bold>C</bold> Head, anterior view <bold>D</bold> Propodeum, dorsal view <bold>E</bold> Metasoma, lateral view <bold>F</bold> Metasomal terga 1 and 2, dorsal view.</p></caption><graphic xmlns:xlink="http://www.w3.org/1999/xlink" xlink:href="zookeys-640-103-g025.jpg" position="float" orientation="portrait" xlink:type="simple" id="oo_114806.jpg"/></fig></tp:treatment-sec><tp:treatment-sec sec-type="Differential diagnosis" id="SECID0EO3BG"><title>Differential diagnosis.</title><p>
              <italic><tp:taxon-name><tp:taxon-name-part taxon-name-part-type="genus">Cryptopimpla</tp:taxon-name-part> <tp:taxon-name-part taxon-name-part-type="species">onyxi</tp:taxon-name-part></tp:taxon-name></italic> is immediately distinguishable from all other Afrotropical <italic><tp:taxon-name><tp:taxon-name-part taxon-name-part-type="genus">Cryptopimpla</tp:taxon-name-part></tp:taxon-name></italic> species by having a unique colour combination of a black body and a white pronotal collar. The clypeus is 1.6–1.8 times broader than high, distinguishing <italic><tp:taxon-name><tp:taxon-name-part taxon-name-part-type="genus">Cryptopimpla</tp:taxon-name-part> <tp:taxon-name-part taxon-name-part-type="species">onyxi</tp:taxon-name-part></tp:taxon-name></italic> from all other species in the <italic><tp:taxon-name><tp:taxon-name-part taxon-name-part-type="species">rubrithorax</tp:taxon-name-part></tp:taxon-name></italic> species-group where the clypeus is more than 1.8 times broader than high. The scuto-scutellar groove in <italic><tp:taxon-name><tp:taxon-name-part taxon-name-part-type="genus">Cryptopimpla</tp:taxon-name-part> <tp:taxon-name-part taxon-name-part-type="species">onyxi</tp:taxon-name-part></tp:taxon-name></italic> is broad with deep lateral indentations, distinguishing the species from closely-related species <italic><tp:taxon-name><tp:taxon-name-part taxon-name-part-type="genus">Cryptopimpla</tp:taxon-name-part> <tp:taxon-name-part taxon-name-part-type="species">fernkloofensis</tp:taxon-name-part></tp:taxon-name></italic>, <italic><tp:taxon-name><tp:taxon-name-part taxon-name-part-type="genus">Cryptopimpla</tp:taxon-name-part> <tp:taxon-name-part taxon-name-part-type="species">parslactis</tp:taxon-name-part></tp:taxon-name></italic>, <italic><tp:taxon-name><tp:taxon-name-part taxon-name-part-type="genus">Cryptopimpla</tp:taxon-name-part> <tp:taxon-name-part taxon-name-part-type="species">hantami</tp:taxon-name-part></tp:taxon-name></italic>, and <italic><tp:taxon-name><tp:taxon-name-part taxon-name-part-type="genus">Cryptopimpla</tp:taxon-name-part> <tp:taxon-name-part taxon-name-part-type="species">neili</tp:taxon-name-part></tp:taxon-name></italic>. The metasomal tergum 1 with dorsolateral carinae substituted with longitudinal wrinkles distinguishes the species from <italic><tp:taxon-name><tp:taxon-name-part taxon-name-part-type="genus">Cryptopimpla</tp:taxon-name-part> <tp:taxon-name-part taxon-name-part-type="species">fernkloofensis</tp:taxon-name-part></tp:taxon-name></italic> and <italic><tp:taxon-name><tp:taxon-name-part taxon-name-part-type="genus">Cryptopimpla</tp:taxon-name-part> <tp:taxon-name-part taxon-name-part-type="species">neili</tp:taxon-name-part></tp:taxon-name></italic>. Gastrocoeli on tergum 2 are elongate, separating <italic><tp:taxon-name><tp:taxon-name-part taxon-name-part-type="genus">Cryptopimpla</tp:taxon-name-part> <tp:taxon-name-part taxon-name-part-type="species">onyxi</tp:taxon-name-part></tp:taxon-name></italic> from closely-related species <italic><tp:taxon-name><tp:taxon-name-part taxon-name-part-type="genus">Cryptopimpla</tp:taxon-name-part> <tp:taxon-name-part taxon-name-part-type="species">fernkloofensis</tp:taxon-name-part></tp:taxon-name></italic>, <italic><tp:taxon-name><tp:taxon-name-part taxon-name-part-type="genus">Cryptopimpla</tp:taxon-name-part> <tp:taxon-name-part taxon-name-part-type="species">elongatus</tp:taxon-name-part></tp:taxon-name></italic>, <italic><tp:taxon-name><tp:taxon-name-part taxon-name-part-type="genus">Cryptopimpla</tp:taxon-name-part> <tp:taxon-name-part taxon-name-part-type="species">neili</tp:taxon-name-part></tp:taxon-name></italic>, and <italic><tp:taxon-name><tp:taxon-name-part taxon-name-part-type="genus">Cryptopimpla</tp:taxon-name-part> <tp:taxon-name-part taxon-name-part-type="species">hantami</tp:taxon-name-part></tp:taxon-name></italic>.</p><!--PageBreak--><p>
              <bold>Etymology.</bold> The species epithet refers to the black colouration of this species. Noun in apposition.</p></tp:treatment-sec><tp:treatment-sec sec-type="distribution" id="SECID0EXBAI"><title>Distribution.</title><p>Occurs in Strandveld and Mountain Fynbos vegetation types in South Africa (Western Cape).</p></tp:treatment-sec><tp:treatment-sec sec-type="comments" id="SECID0E3BAI"><title>Comments.</title><p>The female metasomal tergum 5 as wide as tergum 6 separates the species from closely-related species <italic><tp:taxon-name><tp:taxon-name-part taxon-name-part-type="genus">Cryptopimpla</tp:taxon-name-part> <tp:taxon-name-part taxon-name-part-type="species">hantami</tp:taxon-name-part></tp:taxon-name></italic>, <italic><tp:taxon-name><tp:taxon-name-part taxon-name-part-type="genus">Cryptopimpla</tp:taxon-name-part> <tp:taxon-name-part taxon-name-part-type="species">zwarti</tp:taxon-name-part></tp:taxon-name></italic>, <italic><tp:taxon-name><tp:taxon-name-part taxon-name-part-type="genus">Cryptopimpla</tp:taxon-name-part> <tp:taxon-name-part taxon-name-part-type="species">elongatus</tp:taxon-name-part></tp:taxon-name></italic>, and <italic><tp:taxon-name><tp:taxon-name-part taxon-name-part-type="genus">Cryptopimpla</tp:taxon-name-part> <tp:taxon-name-part taxon-name-part-type="species">rubrithorax</tp:taxon-name-part></tp:taxon-name></italic> where tergum 5 is half as wide as high. However, no female specimens are available for <italic><tp:taxon-name><tp:taxon-name-part taxon-name-part-type="genus">Cryptopimpla</tp:taxon-name-part> <tp:taxon-name-part taxon-name-part-type="species">fernkloofensis</tp:taxon-name-part></tp:taxon-name></italic>, <italic><tp:taxon-name><tp:taxon-name-part taxon-name-part-type="genus">Cryptopimpla</tp:taxon-name-part> <tp:taxon-name-part taxon-name-part-type="species">parslactis</tp:taxon-name-part></tp:taxon-name></italic>, and <italic><tp:taxon-name><tp:taxon-name-part taxon-name-part-type="genus">Cryptopimpla</tp:taxon-name-part> <tp:taxon-name-part taxon-name-part-type="species">neili</tp:taxon-name-part></tp:taxon-name></italic>. Thus, no comparisons could be made with those closely-related species.</p></tp:treatment-sec></tp:taxon-treatment>
