# Supplementary material for: Review of Afrotropical Cryptopimpla Taschenberg (Hymenoptera, Ichneumonidae, Banchinae), with description of nine new species
Source: Zookeys. 2016 Dec 13;(640):103–37. doi: 10.3897/zookeys.640.10334 (PMC5240369; doi:10.3897/zookeys.640.10334)
Supplement: XML Treatment for Cryptopimpla parslactis [file zookeys.640.10334-treatment9.xml]

<!DOCTYPE tp:taxon-treatment
  PUBLIC "-//TaxonX//DTD Taxonomic Treatment Publishing DTD v0 20100105//EN" "tax-treatment-NSO.dtd">
<tp:taxon-treatment xmlns:tp="http://www.plazi.org/taxpub"><tp:treatment-meta><kwd-group><label>Taxon classification</label><kwd><named-content content-type="kingdom">Animalia</named-content></kwd><kwd><named-content content-type="order">Hymenoptera</named-content></kwd><kwd><named-content content-type="family">Ichneumonidae</named-content></kwd></kwd-group><mixed-citation publication-type="journal"><person-group><name><surname>Berry</surname><given-names>Terry Reynolds</given-names></name><name><surname>van Noort</surname><given-names>Simon</given-names></name></person-group><article-title>Review of Afrotropical <italic><tp:taxon-name><tp:taxon-name-part taxon-name-part-type="genus">Cryptopimpla</tp:taxon-name-part></tp:taxon-name></italic> Taschenberg (<tp:taxon-name><tp:taxon-name-part taxon-name-part-type="order">Hymenoptera</tp:taxon-name-part></tp:taxon-name>, <tp:taxon-name><tp:taxon-name-part taxon-name-part-type="family">Ichneumonidae</tp:taxon-name-part></tp:taxon-name>, <tp:taxon-name><tp:taxon-name-part taxon-name-part-type="subfamily">Banchinae</tp:taxon-name-part></tp:taxon-name>), with description of nine new species</article-title><source>Zookeys</source><day>13</day><month>12</month><year>2016</year><volume>2016</volume><issue>640</issue><fpage>103</fpage><lpage>137</lpage><pub-id pub-id-type="doi">10.3897/zookeys.640.10334</pub-id></mixed-citation></tp:treatment-meta><tp:nomenclature><tp:taxon-name>
              <tp:taxon-name-part taxon-name-part-type="genus">Cryptopimpla</tp:taxon-name-part>
              <tp:taxon-name-part taxon-name-part-type="species">parslactis</tp:taxon-name-part>
              <object-id xmlns:xlink="http://www.w3.org/1999/xlink" content-type="zoobank" xlink:type="simple">http://zoobank.org/8B2E756B-4869-4E1B-9AD5-89C52092D0D2</object-id>
            </tp:taxon-name><tp:taxon-authority>Reynolds Berry &amp; van Noort</tp:taxon-authority><tp:taxon-status xmlns:xlink="http://www.w3.org/1999/xlink" xlink:type="simple">sp. n.</tp:taxon-status><xref ref-type="fig" rid="F26">Fig. 8</xref><!--PageBreak--></tp:nomenclature><tp:treatment-sec sec-type="type material" id="SECID0ESFAI"><title>Type material.</title><p>
              <bold>HOLOTYPE</bold> ♂: South Africa, Northern Cape, Hantam National <named-content xmlns:xlink="http://www.w3.org/1999/xlink" xlink:type="simple" content-type="institution" xlink:href="http://grbio.org/institution/botanical-garden" id="NCID0E1FAI">Botanical Garden</named-content>, <named-content xmlns:xlink="http://www.w3.org/1999/xlink" content-type="dwc:verbatimCoordinates" xlink:type="simple"><named-content content-type="geo-json" specific-use="{&#34;type&#34;:&#34;Point&#34;,&#34;coordinates&#34;:[19.146650,-31.396700]}" id="NCID0ECGAI" xlink:type="simple">31°23.802'S, 19°08.799'E</named-content></named-content>, 752m, 23 July–23 Aug 2008, S. van Noort, GL07-REN1-M43, Malaise trap, Nieuwoudtville Shale Renosterveld, <named-content xmlns:xlink="http://www.w3.org/1999/xlink" content-type="dwc:institutional_code" xlink:type="simple">SAM</named-content>-HYM-P044547 (<named-content xmlns:xlink="http://www.w3.org/1999/xlink" content-type="dwc:institutional_code" xlink:type="simple">SAMC</named-content>).</p></tp:treatment-sec><tp:treatment-sec sec-type="description" id="SECID0EWGAI"><title>Description.</title><p>Body subpolished. Colour. Head and mesosoma mostly black, with the exception of the medial region of the mesopleuron and the propodeum that is orange. Legs with fore and mid coxae, trochanters and trochantellus black. Terga 2–8 mostly black, tergum 2 medially orange and terga 7–8 white posteriorly. Femora 1–2 black to light orange. Tibia and tarsus of front leg light orange. Tibia 2 light orange, tarsus 2 brown. Femora 3 orange, tibia and tarsus of hind leg brown.</p><p>Head. Densely punctate. Frons unarmed. Clypeus profile weakly convex with a curved lip on the ventral margin. Clypeus edge convex. Upper tooth of mandible longer than the lower tooth. Setae on head and clypeus short and sparse. Tentorial pits small and indistinct. Flagellum tapered to a slender apex. Eye in lateral view 0.7 times as long as wide, maximum width in anterior view 0.46 times shortest inter-ocular distance.</p><p>Mesosoma. Scuto-scutellar groove broad. Mesoscutum with fewer punctures inward of wing base. Epicnemial carinae present ventrally and dorsally, dorsally converging toward anterior edge of mesopleuron. Propodeum without carinae, its anterior margin with a weak and blunt medial projection. Wings slightly infuscate, venation dark. Fore wing with two bullae close together appearing as one; vein 2m-cu sinuate; areolet truncate-shaped. Hind wing with one basal hamulus and six distal hamuli.</p><p>Metasoma. Depressed. Tergum 1 with dorsolateral carinae substituted with longitudinal wrinkles, densely punctate, with posterior margin weakly convex; tergum 2 of metasoma 1.09 times as long as wide posteriorly, spiracle situated at basal 0.28 of tergum (measured in lateral view), gastrocoeli elongate; tergum 6 as wide as tergum 5.</p><p>
              <abbrev xmlns:xlink="http://www.w3.org/1999/xlink" xlink:title="clypeal transversality index" id="ABBRID0EAHAI" xlink:type="simple">CT</abbrev> 2.3; <abbrev xmlns:xlink="http://www.w3.org/1999/xlink" xlink:title="malar line index" id="ABBRID0EHHAI" xlink:type="simple">ML</abbrev> 0.92; <abbrev xmlns:xlink="http://www.w3.org/1999/xlink" xlink:title="inter-ocellar index" id="ABBRID0EOHAI" xlink:type="simple">IO</abbrev> 2.6; <abbrev xmlns:xlink="http://www.w3.org/1999/xlink" xlink:title="oculo-ocellar index" id="ABBRID0EVHAI" xlink:type="simple">OO</abbrev> 2.0; body length 7.4 mm; fore wing length 7.0 mm.</p><fig id="F26" position="float" orientation="portrait"><label>Figure 8.</label><caption><p>
          <italic><tp:taxon-name><tp:taxon-name-part taxon-name-part-type="genus">Cryptopimpla</tp:taxon-name-part> <tp:taxon-name-part taxon-name-part-type="species">parslactis</tp:taxon-name-part></tp:taxon-name></italic>. Holotype <bold>A</bold> Habitus, lateral view inset: data labels <bold>B</bold> Head and mesosoma, lateral view <bold>C</bold> Head, anterior view <bold>D</bold> Propodeum, dorsal view <bold>E</bold> Metasoma, lateral view <bold>F</bold> Metasomal terga 1 and 2, dorsal view.</p></caption><graphic xmlns:xlink="http://www.w3.org/1999/xlink" xlink:href="zookeys-640-103-g026.jpg" position="float" orientation="portrait" xlink:type="simple" id="oo_114807.jpg"/></fig></tp:treatment-sec><tp:treatment-sec sec-type="Differential diagnosis" id="SECID0E3IAI"><title>Differential diagnosis.</title><p>
              <italic><tp:taxon-name><tp:taxon-name-part taxon-name-part-type="genus">Cryptopimpla</tp:taxon-name-part> <tp:taxon-name-part taxon-name-part-type="species">parslactis</tp:taxon-name-part></tp:taxon-name></italic> is immediately diagnosable from other Afrotropical <italic><tp:taxon-name><tp:taxon-name-part taxon-name-part-type="genus">Cryptopimpla</tp:taxon-name-part></tp:taxon-name></italic> by being the only species to have slightly infuscate <!--PageBreak-->wings with darker venation. <italic><tp:taxon-name><tp:taxon-name-part taxon-name-part-type="genus">Cryptopimpla</tp:taxon-name-part> <tp:taxon-name-part taxon-name-part-type="species">parslactis</tp:taxon-name-part></tp:taxon-name></italic> is distinguishable from closely-related species in the <italic><tp:taxon-name><tp:taxon-name-part taxon-name-part-type="species">rubrithorax</tp:taxon-name-part></tp:taxon-name></italic> species-group that have a rufous and black colour combination, by having a completely black mesoscutum and a combination of a mostly black metasoma with tergum 1 completely rufescent. In addition, while punctuation on the mesoscutum in the dorsal view is common amongst all the species, fewer punctures on the mesoscutum exist inward of the wing bases of <italic><tp:taxon-name><tp:taxon-name-part taxon-name-part-type="genus">Cryptopimpla</tp:taxon-name-part> <tp:taxon-name-part taxon-name-part-type="species">parslactis</tp:taxon-name-part></tp:taxon-name></italic>. The metasomal tergum 1 with dorsolateral carinae substituted with longitudinal wrinkles <!--PageBreak-->distinguishes <italic><tp:taxon-name><tp:taxon-name-part taxon-name-part-type="genus">Cryptopimpla</tp:taxon-name-part> <tp:taxon-name-part taxon-name-part-type="species">parslactis</tp:taxon-name-part></tp:taxon-name></italic> from closely-related species <italic><tp:taxon-name><tp:taxon-name-part taxon-name-part-type="genus">Cryptopimpla</tp:taxon-name-part> <tp:taxon-name-part taxon-name-part-type="species">fernkloofensis</tp:taxon-name-part></tp:taxon-name></italic> and <italic><tp:taxon-name><tp:taxon-name-part taxon-name-part-type="genus">Cryptopimpla</tp:taxon-name-part> <tp:taxon-name-part taxon-name-part-type="species">neili</tp:taxon-name-part></tp:taxon-name></italic>. Gastrocoeli on tergum 2 are elongate separating <italic><tp:taxon-name><tp:taxon-name-part taxon-name-part-type="genus">Cryptopimpla</tp:taxon-name-part> <tp:taxon-name-part taxon-name-part-type="species">parslactis</tp:taxon-name-part></tp:taxon-name></italic> from closely-related species <italic><tp:taxon-name><tp:taxon-name-part taxon-name-part-type="genus">Cryptopimpla</tp:taxon-name-part> <tp:taxon-name-part taxon-name-part-type="species">fernkloofensis</tp:taxon-name-part></tp:taxon-name></italic>, <italic><tp:taxon-name><tp:taxon-name-part taxon-name-part-type="genus">Cryptopimpla</tp:taxon-name-part> <tp:taxon-name-part taxon-name-part-type="species">elongatus</tp:taxon-name-part></tp:taxon-name></italic>, and <italic><tp:taxon-name><tp:taxon-name-part taxon-name-part-type="genus">Cryptopimpla</tp:taxon-name-part> <tp:taxon-name-part taxon-name-part-type="species">hantami</tp:taxon-name-part></tp:taxon-name></italic>.</p></tp:treatment-sec><tp:treatment-sec sec-type="etymology" id="SECID0E2MAI"><title>Etymology.</title><p>So named because the wings are not quite hyaline, but rather slightly infuscate with a creamy-brown colour, “pars” meaning wing and “lactis” meaning cream. Noun in apposition.</p></tp:treatment-sec><tp:treatment-sec sec-type="distribution" id="SECID0EANAI"><title>Distribution.</title><p>South Africa (Northern Cape).</p></tp:treatment-sec><tp:treatment-sec sec-type="comments" id="SECID0EFNAI"><title>Comments.</title><p>A rare species known only from one specimen. Intensive sampling in other areas of the Cape region produced no further specimens.</p></tp:treatment-sec></tp:taxon-treatment>
