# Supplementary material for: Review of Afrotropical Cryptopimpla Taschenberg (Hymenoptera, Ichneumonidae, Banchinae), with description of nine new species
Source: Zookeys. 2016 Dec 13;(640):103–37. doi: 10.3897/zookeys.640.10334 (PMC5240369; doi:10.3897/zookeys.640.10334)
Supplement: XML Treatment for Cryptopimpla rubrithorax [file zookeys.640.10334-treatment10.xml]

<!DOCTYPE tp:taxon-treatment
  PUBLIC "-//TaxonX//DTD Taxonomic Treatment Publishing DTD v0 20100105//EN" "tax-treatment-NSO.dtd">
<tp:taxon-treatment xmlns:tp="http://www.plazi.org/taxpub"><tp:treatment-meta><kwd-group><label>Taxon classification</label><kwd><named-content content-type="kingdom">Animalia</named-content></kwd><kwd><named-content content-type="order">Hymenoptera</named-content></kwd><kwd><named-content content-type="family">Ichneumonidae</named-content></kwd></kwd-group><mixed-citation publication-type="journal"><person-group><name><surname>Berry</surname><given-names>Terry Reynolds</given-names></name><name><surname>van Noort</surname><given-names>Simon</given-names></name></person-group><article-title>Review of Afrotropical <italic><tp:taxon-name><tp:taxon-name-part taxon-name-part-type="genus">Cryptopimpla</tp:taxon-name-part></tp:taxon-name></italic> Taschenberg (<tp:taxon-name><tp:taxon-name-part taxon-name-part-type="order">Hymenoptera</tp:taxon-name-part></tp:taxon-name>, <tp:taxon-name><tp:taxon-name-part taxon-name-part-type="family">Ichneumonidae</tp:taxon-name-part></tp:taxon-name>, <tp:taxon-name><tp:taxon-name-part taxon-name-part-type="subfamily">Banchinae</tp:taxon-name-part></tp:taxon-name>), with description of nine new species</article-title><source>Zookeys</source><day>13</day><month>12</month><year>2016</year><volume>2016</volume><issue>640</issue><fpage>103</fpage><lpage>137</lpage><pub-id pub-id-type="doi">10.3897/zookeys.640.10334</pub-id></mixed-citation></tp:treatment-meta><tp:nomenclature><tp:taxon-name>
              <tp:taxon-name-part taxon-name-part-type="genus">Cryptopimpla</tp:taxon-name-part>
              <tp:taxon-name-part taxon-name-part-type="species">rubrithorax</tp:taxon-name-part>
            </tp:taxon-name><tp:taxon-authority>Morley, 1916</tp:taxon-authority><xref ref-type="fig" rid="F27">Fig. 9</xref></tp:nomenclature><tp:treatment-sec sec-type="material" id="SECID0EPOAI"><title>Material examined.</title><p>
              <bold>HOLOTYPE</bold> ♀: South Africa, Western Cape, Elsenberg, 11 October 1914, Mally and Petty, <named-content xmlns:xlink="http://www.w3.org/1999/xlink" content-type="dwc:institutional_code" xlink:type="simple">SAM</named-content>-HYM-P000874 (<named-content xmlns:xlink="http://www.w3.org/1999/xlink" content-type="dwc:institutional_code" xlink:type="simple">SAMC</named-content>). <bold>Additional material</bold>: ♀ South Africa, Western Cape, Kogelberg Nature Reserve, <named-content xmlns:xlink="http://www.w3.org/1999/xlink" content-type="dwc:verbatimCoordinates" xlink:type="simple"><named-content content-type="geo-json" specific-use="{&#34;type&#34;:&#34;Point&#34;,&#34;coordinates&#34;:[19.017217,-34.274683]}" id="NCID0ELPAI" xlink:type="simple">34°16.481'S, 19°01.033"E</named-content></named-content>, 16 September 1999, S. van Noort, KO98-M40, Malaise trap, Mesic mountain fynbos last burnt c. 1988, <named-content xmlns:xlink="http://www.w3.org/1999/xlink" content-type="dwc:institutional_code" xlink:type="simple">SAM</named-content>-HYM-P044558 (<named-content xmlns:xlink="http://www.w3.org/1999/xlink" content-type="dwc:institutional_code" xlink:type="simple">SAMC</named-content>). 2♀, 3♂ South Africa, Western Cape, Koeberg Nature Reserve, <named-content xmlns:xlink="http://www.w3.org/1999/xlink" content-type="dwc:verbatimCoordinates" xlink:type="simple"><named-content content-type="geo-json" specific-use="{&#34;type&#34;:&#34;Point&#34;,&#34;coordinates&#34;:[18.404317,-33.627033]}" id="NCID0ECQAI" xlink:type="simple">33°37.622'S, 18°24.259'E</named-content></named-content>, 8 August – 5 September 1997, S. van Noort, KO97-M07, KO97-M08, Malaise trap, West Coast Strandveld, <named-content xmlns:xlink="http://www.w3.org/1999/xlink" content-type="dwc:institutional_code" xlink:type="simple">SAM</named-content>-HYM-P047461 (<named-content xmlns:xlink="http://www.w3.org/1999/xlink" content-type="dwc:institutional_code" xlink:type="simple">SAMC</named-content>, <abbrev xmlns:xlink="http://www.w3.org/1999/xlink" content-type="institution" xlink:title="The Natural History Museum, London, England (Gavin Broad)" id="ABBRID0EWQAI" xlink:type="simple">BMNH</abbrev>). 1♀ South Africa, Western Cape, Koeberg Nature Reserve, <named-content xmlns:xlink="http://www.w3.org/1999/xlink" content-type="dwc:verbatimCoordinates" xlink:type="simple"><named-content content-type="geo-json" specific-use="{&#34;type&#34;:&#34;Point&#34;,&#34;coordinates&#34;:[18.404317,-33.627033]}" id="NCID0E5QAI" xlink:type="simple">33°37.622'S, 18°24.259'E</named-content></named-content>, 5 September – 3 October 1997, S. van Noort, KO97-M09, Malaise trap, West Coast Strandveld, <named-content xmlns:xlink="http://www.w3.org/1999/xlink" content-type="dwc:institutional_code" xlink:type="simple">SAM</named-content>-HYM-P047477 ♀, ♂ South Africa, Northern Cape, Hantam National <named-content xmlns:xlink="http://www.w3.org/1999/xlink" xlink:type="simple" content-type="institution" xlink:href="http://grbio.org/institution/botanical-garden" id="NCID0EKRAI">Botanical Garden</named-content>, <named-content xmlns:xlink="http://www.w3.org/1999/xlink" content-type="dwc:verbatimCoordinates" xlink:type="simple"><named-content content-type="geo-json" specific-use="{&#34;type&#34;:&#34;Point&#34;,&#34;coordinates&#34;:[19.146650,-31.396700]}" id="NCID0ESRAI" xlink:type="simple">31°23.802'S, 19°08.799'E</named-content></named-content>, 752m, 23 July 2008 - 23 August 2008, S. van Noort, GL07-REN1-M43, Malaise trap, Nieuwoudtville Renosterveld Shale, <named-content xmlns:xlink="http://www.w3.org/1999/xlink" content-type="dwc:institutional_code" xlink:type="simple">SAM</named-content>-HYM-P044547 (<named-content xmlns:xlink="http://www.w3.org/1999/xlink" content-type="dwc:institutional_code" xlink:type="simple">SAMC</named-content>, <abbrev xmlns:xlink="http://www.w3.org/1999/xlink" content-type="institution" xlink:title="The Natural History Museum, London, England (Gavin Broad)" id="ABBRID0EGSAI" xlink:type="simple">BMNH</abbrev>).</p><fig id="F27" position="float" orientation="portrait"><label>Figure 9.</label><caption><p>
          <italic><tp:taxon-name><tp:taxon-name-part taxon-name-part-type="genus">Cryptopimpla</tp:taxon-name-part> <tp:taxon-name-part taxon-name-part-type="species">rubrithorax</tp:taxon-name-part></tp:taxon-name></italic>. Holotype <bold>A</bold> Habitus, lateral view <bold>B</bold> Head and mesosoma, lateral view <bold>C</bold> Head, anterior view <bold>D</bold> Propodeum, dorsal view <bold>E</bold> Metasoma, lateral view inset: data labels <bold>F</bold> Metasomal terga 1 and 2, dorsal view.</p></caption><graphic xmlns:xlink="http://www.w3.org/1999/xlink" xlink:href="zookeys-640-103-g027.jpg" position="float" orientation="portrait" xlink:type="simple" id="oo_114808.jpg"/></fig></tp:treatment-sec><tp:treatment-sec sec-type="description" id="SECID0EOTAI"><title>Description</title><p>(updated from Morley, 1916). Body subpolished. Colour. Head and metasoma black, posterior margins of terga 6–8 white. Clypeus rarely distinguished by colour to the rest of the face. Mesosoma rufescent, black ventrally; mesonotum black at the wing bases.</p><p>Head. Densely punctate. Frons unarmed. Setae on head and clypeus short and sparse. Clypeus profile weakly convex with a curved lip on the ventral margin. Clypeus edge convex. Upper tooth of mandible longer than the lower tooth. Flagellum tapered to a slender apex. Tentorial pits small or indistinct. Maximum eye width in anterior view 0.6–0.66 shortest inter-ocular distance, eye large in lateral view with maximum width 0.7–0.75 times maximum length.</p><p>Mesosoma. Mesosocutum moderately punctate. Scuto-scutellar groove broad with deep lateral indentations. Epicnemial carinae present ventrally and dorsally, dorsally converging toward anterior edge of mesopleuron. Propodeum lacking carinae, its anterior margin medially straight but may have a blunt medial projection. Wings hyaline. Fore wing with two bullae closely situated appearing as one; vein 2m-cu sinuate; areolet truncate-shaped. Hind wing with one basal hamulus and six distal hamuli.</p><p>Metasoma. Tergum 1 densely punctate with dorsolateral carinae substituted with longitudinal wrinkles, posterior margin weakly convex; second tergum 0.8–1.09 times as broad as long, spiracle situated at basal 0.25–0.32 of tergum (measured in lateral view), gastrocoeli elongate; terga 4–8 slightly compressed; female metasomal tergum 6 half as wide as tergum 5; hypopygium strongly sclerotized. Ovipositor straight or slightly upcurved; sheath striations present.</p><p>
              <abbrev xmlns:xlink="http://www.w3.org/1999/xlink" xlink:title="clypeal transversality index" id="ABBRID0EYTAI" xlink:type="simple">CT</abbrev> 1.9–2.2; <abbrev xmlns:xlink="http://www.w3.org/1999/xlink" xlink:title="malar line index" id="ABBRID0E6TAI" xlink:type="simple">ML</abbrev> 0.9–1.3; <abbrev xmlns:xlink="http://www.w3.org/1999/xlink" xlink:title="inter-ocellar index" id="ABBRID0EGUAI" xlink:type="simple">IO</abbrev> 1.9–2.4; <abbrev xmlns:xlink="http://www.w3.org/1999/xlink" xlink:title="oculo-ocellar index" id="ABBRID0ENUAI" xlink:type="simple">OO</abbrev> 1.4–2.1; Fl<sub>1</sub> 4.3–5.4; <abbrev xmlns:xlink="http://www.w3.org/1999/xlink" xlink:title="ovipositor sheath-hind tibia index" id="ABBRID0ETUAI" xlink:type="simple">OT</abbrev> 0.6; body length 7–8.6 mm; antenna length 7.9–9.7 mm; fore wing length 6.3–6.9 mm.</p><!--PageBreak--></tp:treatment-sec><tp:treatment-sec sec-type="Differential diagnosis" id="SECID0EYUAI"><title>Differential diagnosis.</title><p>Reduction of the dorsolateral carinae to longitudinal wrinkles on the first metasomal tergum distinguishes this species from the closely-related species <italic><tp:taxon-name><tp:taxon-name-part taxon-name-part-type="genus">Cryptopimpla</tp:taxon-name-part> <tp:taxon-name-part taxon-name-part-type="species">fernkloofensis</tp:taxon-name-part></tp:taxon-name></italic> and <italic><tp:taxon-name><tp:taxon-name-part taxon-name-part-type="genus">Cryptopimpla</tp:taxon-name-part> <tp:taxon-name-part taxon-name-part-type="species">neili</tp:taxon-name-part></tp:taxon-name></italic>. Elongate gastrocoeli on tergum 2 separate the species from the closely-related species <italic><tp:taxon-name><tp:taxon-name-part taxon-name-part-type="genus">Cryptopimpla</tp:taxon-name-part> <tp:taxon-name-part taxon-name-part-type="species">fernkloofensis</tp:taxon-name-part></tp:taxon-name></italic>, <italic><tp:taxon-name><tp:taxon-name-part taxon-name-part-type="genus">Cryptopimpla</tp:taxon-name-part> <tp:taxon-name-part taxon-name-part-type="species">elongatus</tp:taxon-name-part></tp:taxon-name></italic>, <italic><tp:taxon-name><tp:taxon-name-part taxon-name-part-type="genus">Cryptopimpla</tp:taxon-name-part> <tp:taxon-name-part taxon-name-part-type="species">hantami</tp:taxon-name-part></tp:taxon-name></italic>, and <italic><tp:taxon-name><tp:taxon-name-part taxon-name-part-type="genus">Cryptopimpla</tp:taxon-name-part> <tp:taxon-name-part taxon-name-part-type="species">neili</tp:taxon-name-part></tp:taxon-name></italic>. The malar space and basal mandibular width are more or less equal in length with the malar space 0.91–1.3 times as long as the basal mandibular width, as opposed to the malar length index being much shorter in the closest related species <italic><tp:taxon-name><tp:taxon-name-part taxon-name-part-type="genus">Cryptopimpla</tp:taxon-name-part> <tp:taxon-name-part taxon-name-part-type="species">zwarti</tp:taxon-name-part></tp:taxon-name></italic>, where the malar space is 0.6 times as long as the basal mandibular width. The shortened malar space in <italic><tp:taxon-name><tp:taxon-name-part taxon-name-part-type="genus">Cryptopimpla</tp:taxon-name-part> <tp:taxon-name-part taxon-name-part-type="species">zwarti</tp:taxon-name-part></tp:taxon-name></italic> produces a more globular head shape, compared to a more lenticular head shape in <italic><tp:taxon-name><tp:taxon-name-part taxon-name-part-type="genus">Cryptopimpla</tp:taxon-name-part> <tp:taxon-name-part taxon-name-part-type="species">rubrithorax</tp:taxon-name-part></tp:taxon-name></italic> due to the longer malar space. <italic><tp:taxon-name><tp:taxon-name-part taxon-name-part-type="genus">Cryptopimpla</tp:taxon-name-part> <tp:taxon-name-part taxon-name-part-type="species">rubrithorax</tp:taxon-name-part></tp:taxon-name></italic> can be further separated from <italic><tp:taxon-name><tp:taxon-name-part taxon-name-part-type="genus">Cryptopimpla</tp:taxon-name-part> <tp:taxon-name-part taxon-name-part-type="species">zwarti</tp:taxon-name-part></tp:taxon-name></italic> by the length of tergum 2 relative to its width. In <italic><tp:taxon-name><tp:taxon-name-part taxon-name-part-type="genus">Cryptopimpla</tp:taxon-name-part> <tp:taxon-name-part taxon-name-part-type="species">rubrithorax</tp:taxon-name-part></tp:taxon-name></italic> tergum 2 is 0.8–1.09 times broader than long compared to 1.25 times as broad as long in <italic><tp:taxon-name><tp:taxon-name-part taxon-name-part-type="genus">Cryptopimpla</tp:taxon-name-part> <tp:taxon-name-part taxon-name-part-type="species">zwarti</tp:taxon-name-part></tp:taxon-name></italic>.</p></tp:treatment-sec><tp:treatment-sec sec-type="etymology" id="SECID0EAZAI"><title>Etymology.</title><p>The species epithet is likely to refer to the rufescent colour of the metasoma of this species (Morley 1916).</p></tp:treatment-sec><tp:treatment-sec sec-type="distribution" id="SECID0EFZAI"><title>Distribution.</title><p>South Africa (Northern and Western Cape).</p></tp:treatment-sec><tp:treatment-sec sec-type="comments" id="SECID0EKZAI"><title>Comments.</title><p>This species occurs in three vegetation types, Strandveld, Mesic Mountain Fynbos and Renosterveld, and exhibits corresponding intra-specific variation in terms of colouration. The specimen sampled from mesic mountain fynbos, which has a white pronotal collar and tegula as per Morley's original description, whereas the specimens from the Renosterveld have a black pronotal collar and tegula. Molecular sequencing demonstrated that there is no genetic divergence between specimens associated with the two different habitats (0% sequence divergence for COI, 28S, and 18S), with two site changes on the COI gene sequence (Reynolds Berry, Matthee and van Noort unpubl. data). Strandveld specimens also have black pronotal collars and tegulae, but are slightly darker in colour and are blacker ventrally on the mesosoma.</p></tp:treatment-sec></tp:taxon-treatment>
