# Supplementary material for: Review of Afrotropical Cryptopimpla Taschenberg (Hymenoptera, Ichneumonidae, Banchinae), with description of nine new species
Source: Zookeys. 2016 Dec 13;(640):103–37. doi: 10.3897/zookeys.640.10334 (PMC5240369; doi:10.3897/zookeys.640.10334)
Supplement: XML Treatment for Cryptopimpla zwarti [file zookeys.640.10334-treatment11.xml]

<!DOCTYPE tp:taxon-treatment
  PUBLIC "-//TaxonX//DTD Taxonomic Treatment Publishing DTD v0 20100105//EN" "tax-treatment-NSO.dtd">
<tp:taxon-treatment xmlns:tp="http://www.plazi.org/taxpub"><tp:treatment-meta><kwd-group><label>Taxon classification</label><kwd><named-content content-type="kingdom">Animalia</named-content></kwd><kwd><named-content content-type="order">Hymenoptera</named-content></kwd><kwd><named-content content-type="family">Ichneumonidae</named-content></kwd></kwd-group><mixed-citation publication-type="journal"><person-group><name><surname>Berry</surname><given-names>Terry Reynolds</given-names></name><name><surname>van Noort</surname><given-names>Simon</given-names></name></person-group><article-title>Review of Afrotropical <italic><tp:taxon-name><tp:taxon-name-part taxon-name-part-type="genus">Cryptopimpla</tp:taxon-name-part></tp:taxon-name></italic> Taschenberg (<tp:taxon-name><tp:taxon-name-part taxon-name-part-type="order">Hymenoptera</tp:taxon-name-part></tp:taxon-name>, <tp:taxon-name><tp:taxon-name-part taxon-name-part-type="family">Ichneumonidae</tp:taxon-name-part></tp:taxon-name>, <tp:taxon-name><tp:taxon-name-part taxon-name-part-type="subfamily">Banchinae</tp:taxon-name-part></tp:taxon-name>), with description of nine new species</article-title><source>Zookeys</source><day>13</day><month>12</month><year>2016</year><volume>2016</volume><issue>640</issue><fpage>103</fpage><lpage>137</lpage><pub-id pub-id-type="doi">10.3897/zookeys.640.10334</pub-id></mixed-citation></tp:treatment-meta><tp:nomenclature><tp:taxon-name>
              <tp:taxon-name-part taxon-name-part-type="genus">Cryptopimpla</tp:taxon-name-part>
              <tp:taxon-name-part taxon-name-part-type="species">zwarti</tp:taxon-name-part>
              <object-id xmlns:xlink="http://www.w3.org/1999/xlink" content-type="zoobank" xlink:type="simple">http://zoobank.org/78719B96-6099-49F3-BADA-39E6ABD03C98</object-id>
            </tp:taxon-name><tp:taxon-authority>Reynolds Berry &amp; van Noort</tp:taxon-authority><tp:taxon-status xmlns:xlink="http://www.w3.org/1999/xlink" xlink:type="simple">sp. n.</tp:taxon-status><xref ref-type="fig" rid="F28">Fig. 10</xref><!--PageBreak--></tp:nomenclature><tp:treatment-sec sec-type="type material" id="SECID0EC2AI"><title>Type material.</title><p>
              <bold>HOLOTYPE</bold> ♀: South Africa, Eastern Cape, Grahamstown, Faraway Farm <named-content xmlns:xlink="http://www.w3.org/1999/xlink" content-type="dwc:verbatimCoordinates" xlink:type="simple"><named-content content-type="geo-json" specific-use="{&#34;type&#34;:&#34;Point&#34;,&#34;coordinates&#34;:[19.438500,-33.190000]}" id="NCID0EN2AI" xlink:type="simple">33.19'S, 19°26.31'E</named-content></named-content>, April 1990, I. Crampton, Malaise trap, <named-content xmlns:xlink="http://www.w3.org/1999/xlink" content-type="dwc:institutional_code" xlink:type="simple">SAM</named-content>-HYM-P005220 (<named-content xmlns:xlink="http://www.w3.org/1999/xlink" content-type="dwc:institutional_code" xlink:type="simple">SAMC</named-content>).</p></tp:treatment-sec><tp:treatment-sec sec-type="description" id="SECID0EB3AI"><title>Description.</title><p>Body subpolished. Colour. Head black, clypeus and mouthparts brown. Mesosoma rufescent, small black spot on underside; mesoscutum black only at the wing bases. Front legs: mostly light brown; coxa, trochanter and trochantellus black. Middle and hind legs: coxa to femora mostly black with shades of light brown on the coxa; remaining parts of leg light brown. Metasoma black, terga 6–8 posteriorly white.</p><p>Head. Densely punctate. Frons unarmed. Clypeus profile weakly convex with a curved lip on the ventral margin. Clypeus edge convex. Upper tooth of mandible longer <!--PageBreak-->than the lower tooth. Setae on head and clypeus short and sparse. Tentorial pits small and indistinct. Eye in lateral view 0.71 times as wide as long, maximum width in anterior view 0.66 times shortest inter-ocular distance. Flagellum tapered to a slender apex.</p><p>Mesosoma. Mesosocutum moderately punctate. Broad scuto-scutellar groove with deep lateral indentations. Epicnemial carinae present ventrally and dorsally, dorsally converging toward anterior edge of mesopleuron. Propodeum without carinae, its anterior margin with a blunt median projection. Wings hyaline. Fore wing with two bul<!--PageBreak-->lae close together appearing as one; vein 2m-cu sinuate; areolet truncate-shaped. Hind wing with one basal hamulus and six distal hamuli.</p><p>Metasoma. Slightly compressed. Tergum 1 with dorsolateral carinae substituted with longitudinal wrinkles, densely punctate with posterior margin weakly convex; second tergum 1.25 times broader than long, spiracle situated at basal 0.3 of tergum, gastrocoeli elongate; tergum 6 half as wide as tergum 5; hypopygium strongly sclerotized. Ovipositor slightly upcurved; sheath striations present.</p><p>
              <abbrev xmlns:xlink="http://www.w3.org/1999/xlink" xlink:title="clypeal transversality index" id="ABBRID0ER3AI" xlink:type="simple">CT</abbrev> 2; <abbrev xmlns:xlink="http://www.w3.org/1999/xlink" xlink:title="malar line index" id="ABBRID0EY3AI" xlink:type="simple">ML</abbrev> 0.6; <abbrev xmlns:xlink="http://www.w3.org/1999/xlink" xlink:title="inter-ocellar index" id="ABBRID0E63AI" xlink:type="simple">IO</abbrev> 2.2; <abbrev xmlns:xlink="http://www.w3.org/1999/xlink" xlink:title="oculo-ocellar index" id="ABBRID0EG4AI" xlink:type="simple">OO</abbrev> 1.6 <abbrev xmlns:xlink="http://www.w3.org/1999/xlink" xlink:title="ovipositor sheath-hind tibia index" id="ABBRID0EK4AI" xlink:type="simple">OT</abbrev> 0.6; Fl<sub>1</sub> 4.9; body length 8.3 mm; antenna length 9.4 mm; fore wing length 6.9 mm.</p><fig id="F28" position="float" orientation="portrait"><label>Figure 10.</label><caption><p>
          <italic><tp:taxon-name><tp:taxon-name-part taxon-name-part-type="genus">Cryptopimpla</tp:taxon-name-part> <tp:taxon-name-part taxon-name-part-type="species">zwarti</tp:taxon-name-part></tp:taxon-name></italic>. Holotype <bold>A</bold> Habitus, lateral view inset: data labels <bold>B</bold> Head and mesosoma, lateral view <bold>C</bold> Head, anterior view <bold>D</bold> Propodeum, dorsal view <bold>E</bold>) Metasoma, lateral view <bold>F</bold> Metasomal terga 1 and 2, dorsal view.</p></caption><graphic xmlns:xlink="http://www.w3.org/1999/xlink" xlink:href="zookeys-640-103-g028.jpg" position="float" orientation="portrait" xlink:type="simple" id="oo_114809.jpg"/></fig></tp:treatment-sec><tp:treatment-sec sec-type="Differential diagnosis" id="SECID0ET5AI"><title>Differential diagnosis.</title><p>
              <italic><tp:taxon-name><tp:taxon-name-part taxon-name-part-type="genus">Cryptopimpla</tp:taxon-name-part> <tp:taxon-name-part taxon-name-part-type="species">zwarti</tp:taxon-name-part></tp:taxon-name></italic> is distinguishable from all other Afrotropical <italic><tp:taxon-name><tp:taxon-name-part taxon-name-part-type="genus">Cryptopimpla</tp:taxon-name-part></tp:taxon-name></italic> species by having a malar space 0.6 times as long as the basal mandibular width, whereas all the other Afrotropical <italic><tp:taxon-name><tp:taxon-name-part taxon-name-part-type="genus">Cryptopimpla</tp:taxon-name-part></tp:taxon-name></italic> species have a <abbrev xmlns:xlink="http://www.w3.org/1999/xlink" xlink:title="malar line index" id="ABBRID0ER6AI" xlink:type="simple">ML</abbrev> index of 0.8 or more. A broad scuto-scutellar groove with deep lateral indentations distinguishes <italic><tp:taxon-name><tp:taxon-name-part taxon-name-part-type="genus">Cryptopimpla</tp:taxon-name-part> <tp:taxon-name-part taxon-name-part-type="species">zwarti</tp:taxon-name-part></tp:taxon-name></italic> from closely-related species <italic><tp:taxon-name><tp:taxon-name-part taxon-name-part-type="genus">Cryptopimpla</tp:taxon-name-part> <tp:taxon-name-part taxon-name-part-type="species">fernkloofensis</tp:taxon-name-part></tp:taxon-name></italic>, <italic><tp:taxon-name><tp:taxon-name-part taxon-name-part-type="genus">Cryptopimpla</tp:taxon-name-part> <tp:taxon-name-part taxon-name-part-type="species">neili</tp:taxon-name-part></tp:taxon-name></italic>, <italic><tp:taxon-name><tp:taxon-name-part taxon-name-part-type="genus">Cryptopimpla</tp:taxon-name-part> <tp:taxon-name-part taxon-name-part-type="species">hantami</tp:taxon-name-part></tp:taxon-name></italic>, and <italic><tp:taxon-name><tp:taxon-name-part taxon-name-part-type="genus">Cryptopimpla</tp:taxon-name-part> <tp:taxon-name-part taxon-name-part-type="species">parslactis</tp:taxon-name-part></tp:taxon-name></italic>. The metasomal tergum 1 with dorsolateral carinae substituted with longitudinal wrinkles distinguishes <italic><tp:taxon-name><tp:taxon-name-part taxon-name-part-type="genus">Cryptopimpla</tp:taxon-name-part> <tp:taxon-name-part taxon-name-part-type="species">zwarti</tp:taxon-name-part></tp:taxon-name></italic> from closely-related species <italic><tp:taxon-name><tp:taxon-name-part taxon-name-part-type="genus">Cryptopimpla</tp:taxon-name-part> <tp:taxon-name-part taxon-name-part-type="species">fernkloofensis</tp:taxon-name-part></tp:taxon-name></italic> and <italic><tp:taxon-name><tp:taxon-name-part taxon-name-part-type="genus">Cryptopimpla</tp:taxon-name-part> <tp:taxon-name-part taxon-name-part-type="species">neili</tp:taxon-name-part></tp:taxon-name></italic>. Gastrocoeli on tergum 2 are elongate separating the species from closely-related species <italic><tp:taxon-name><tp:taxon-name-part taxon-name-part-type="genus">Cryptopimpla</tp:taxon-name-part> <tp:taxon-name-part taxon-name-part-type="species">fernkloofensis</tp:taxon-name-part></tp:taxon-name></italic>, <italic><tp:taxon-name><tp:taxon-name-part taxon-name-part-type="genus">Cryptopimpla</tp:taxon-name-part> <tp:taxon-name-part taxon-name-part-type="species">elongatus</tp:taxon-name-part></tp:taxon-name></italic>, and <italic><tp:taxon-name><tp:taxon-name-part taxon-name-part-type="genus">Cryptopimpla</tp:taxon-name-part> <tp:taxon-name-part taxon-name-part-type="species">hantami</tp:taxon-name-part></tp:taxon-name></italic>.</p></tp:treatment-sec><tp:treatment-sec sec-type="etymology" id="SECID0EGDBI"><title>Etymology.</title><p>Named after the retired agricultural entomologist, K. W. Robert Zwart (Wageningen Agricultural University) who first recognized it as a potentially new species in 1994. Noun in the genitive case.</p></tp:treatment-sec><tp:treatment-sec sec-type="distribution" id="SECID0ERDBI"><title>Distribution.</title><p>South Africa (Eastern Cape).</p></tp:treatment-sec><tp:treatment-sec sec-type="comments" id="SECID0EWDBI"><title>Comments.</title><p>By having a malar space much shorter than the basal mandibular width (malar index of 0.6), the shape of the head is more globular, which in combination with a second tergum that is broader than long, separates <italic><tp:taxon-name><tp:taxon-name-part taxon-name-part-type="genus">Cryptopimpla</tp:taxon-name-part> <tp:taxon-name-part taxon-name-part-type="species">zwarti</tp:taxon-name-part></tp:taxon-name></italic> from its closely-related species <italic><tp:taxon-name><tp:taxon-name-part taxon-name-part-type="genus">Cryptopimpla</tp:taxon-name-part> <tp:taxon-name-part taxon-name-part-type="species">rubrithorax</tp:taxon-name-part></tp:taxon-name></italic>, which have a malar space 0.91–1.3 times as long as the basal mandibular width, creating a more lenticular-shaped head, and a second tergum that is 0.92–1.2 times as long as broad (i.e. no more than 1.09 times broader than long).</p></tp:treatment-sec></tp:taxon-treatment>
